# Supplementary material for: μ-Bromido-bis{μ-2,2′-[4,7-diaza­decane-1,10-diylbis(nitrilo­methanylyl­idene)]diphenolato}tricopper(II) bromide dimethyl­formamide disolvate
Source: Acta Crystallogr Sect E Struct Rep Online. 2011 Aug 6;67(Pt 9):m1197–8. doi: 10.1107/S160053681103090X (PMC3200975; doi:10.1107/S160053681103090X)
Supplement: Supplementary file 1 [file e-67-m1197-sup1.cif]

##############################################################################
#                                                                            #
# This CIF contains the data in a paper accepted for publication in          #
# Acta Crystallographica Section E. It conforms to the requirements of       #
# Notes for Authors for Acta Crystallographica Section E, and has been       #
# peer reviewed under the auspices of the IUCr Commission on Journals.       #
#                                                                            #
# Full details of the Crystallographic Information File format               #
# are given in the paper "The Crystallographic Information File (CIF):       #
# a New Standard Archive File for Crystallography" by S. R. Hall, F. H.      #
# Allen and I. D. Brown [Acta Cryst. (1991), A47, 655-685].                  #
#                                                                            #
# The current version of the core CIF dictionary is obtainable from          #
# ftp://ftp.iucr.org/pub/cif_core.dic.                                       #
#                                                                            #
# Software is freely available for graphical display of the structure(s)     #
# in this CIF. For information consult the CIF software page                 #
# http://www.iucr.org/resources/cif/software.                                #
#                                                                            #
# This file may be used for bona fide research purposes within the           #
# scientific community so long as proper attribution is given to the journal # 
# article from which it was obtained.                                        #
#                                                                            #
##############################################################################
data_I
_audit_creation_method     SHELXL-97
_chemical_name_systematic
;
\m-Bromido-bis{\m-2,2'-[4,7-diazadecane-1,10-
diylbis(nitrilomethanylylidene)]diphenolato}tricopper(II) bromide
dimethylformamide disolvate
;
_chemical_name_common     ?
_chemical_formula_moiety     'C47 H63 Br Cu3 N9 O5 +, Br -, C3 H7 N O'
_chemical_formula_sum     'C50 H70 Br2 Cu3 N10 O6'
_chemical_formula_iupac     '[Cu3 Br (C22 H28 N4 O2)2] Br, 2C3 H7 N O'
_chemical_formula_weight     1257.60
_chemical_melting_point     ?
_symmetry_cell_setting     hexagonal
_symmetry_space_group_name_H-M     'P 61'
_symmetry_space_group_name_hall     'P 61'
loop_
    _symmetry_equiv_pos_as_xyz
    'x, y, z'
    '-y, x-y, z+1/3'
    '-x+y, -x, z+2/3'
    '-x, -y, z+1/2'
    'y, -x+y, z+5/6'
    'x-y, x, z+1/6'
_cell_length_a     18.7450(2)
_cell_length_b     18.7450(2)
_cell_length_c     28.2531(5)
_cell_angle_alpha     90.00
_cell_angle_beta     90.00
_cell_angle_gamma     120.00
_cell_volume     8597.4(2)
_cell_formula_units_Z     6
_cell_measurement_reflns_used     28991
_cell_measurement_theta_min     4.5695
_cell_measurement_theta_max     34.7585
_cell_measurement_temperature     200(2)
_exptl_crystal_description     'hexagonal prism'
_exptl_crystal_colour     'dark green-brown'
_exptl_crystal_size_max     0.51
_exptl_crystal_size_mid     0.42
_exptl_crystal_size_min     0.38
_exptl_crystal_density_diffrn     1.457
_exptl_crystal_density_meas     ?
_exptl_crystal_density_method     'not measured'
_exptl_crystal_F_000     3870
_exptl_absorpt_coefficient_mu     2.551
_exptl_absorpt_correction_type     multi-scan
_exptl_absorpt_process_details
;
(CrysAlis RED; Oxford Diffraction, 2009)
;
_exptl_absorpt_correction_T_min     0.78215
_exptl_absorpt_correction_T_max     1.00000
_exptl_special_details     ?
_diffrn_ambient_temperature     200(2)
_diffrn_radiation_type     MoK\a
_diffrn_radiation_wavelength     0.71073
_diffrn_radiation_source     'Enhance (Mo) X-ray Source'
_diffrn_radiation_monochromator     graphite
_diffrn_measurement_device_type     'Oxford Diffraction Gemini R'
_diffrn_measurement_method     '\f and \w'
_diffrn_detector_area_resol_mean     10.5081
_diffrn_reflns_number     95983
_diffrn_reflns_av_R_equivalents     0.0697
_diffrn_reflns_av_sigmaI/netI     0.0607
_diffrn_reflns_theta_min     4.58
_diffrn_reflns_theta_max     26.37
_diffrn_reflns_theta_full     25.50
_diffrn_measured_fraction_theta_max     0.992
_diffrn_measured_fraction_theta_full     0.992
_diffrn_reflns_limit_h_min     -23
_diffrn_reflns_limit_h_max     23
_diffrn_reflns_limit_k_min     -23
_diffrn_reflns_limit_k_max     23
_diffrn_reflns_limit_l_min     -35
_diffrn_reflns_limit_l_max     35
_diffrn_standards_number     2
_diffrn_standards_interval_count     50
_diffrn_standards_interval_time     ?
_diffrn_standards_decay_%     0
_refine_special_details
;
Refinement of <i>F</i>^2^ against ALL reflections. The weighted <i>R</i>-factor
<i>wR</i> and goodness of fit <i>S</i> are based on <i>F</i>^2^, conventional
<i>R</i>-factors <i>R</i> are based on <i>F</i>, with <i>F</i> set to zero for
negative <i>F</i>^2^. The threshold expression of <i>F</i>^2^ >
\s(<i>F</i>^2^) is used only for calculating <i>R</i>-factors(gt) <i>etc</i>.
and is not relevant to the choice of reflections for refinement.
<i>R</i>-factors based on <i>F</i>^2^ are statistically about twice as large
as those based on <i>F</i>, and <i>R</i>- factors based on ALL data will be
even larger.
;
_reflns_number_total     11660
_reflns_number_gt     8463
_reflns_threshold_expression     I>2\s(I)
_refine_ls_structure_factor_coef     Fsqd
_refine_ls_matrix_type     full
_refine_ls_R_factor_all     0.0477
_refine_ls_R_factor_gt     0.0302
_refine_ls_wR_factor_gt     0.0594
_refine_ls_wR_factor_ref     0.0619
_refine_ls_goodness_of_fit_ref     0.909
_refine_ls_restrained_S_all     0.910
_refine_ls_number_reflns     11660
_refine_ls_number_parameters     662
_refine_ls_number_restraints     85
_refine_ls_hydrogen_treatment     constr
_refine_ls_weighting_scheme     calc
_refine_ls_weighting_details
                 'calc w=1/[\s^2^(Fo^2^)+(0.0330P)^2^] where P=(Fo^2^+2Fc^2^)/3'
_atom_sites_solution_hydrogens     geom
_atom_sites_solution_primary     direct
_atom_sites_solution_secondary     difmap
_refine_ls_shift/su_max     0.001
_refine_ls_shift/su_mean     0.000
_refine_diff_density_max     0.388
_refine_diff_density_min     -0.260
_refine_ls_extinction_coef     ?
_refine_ls_abs_structure_details     'Flack (1983), 5710 Friedel pairs'
_refine_ls_abs_structure_Flack     0.007(5)
loop_
    _atom_type_symbol
    _atom_type_description
    _atom_type_scat_dispersion_real
    _atom_type_scat_dispersion_imag
    _atom_type_scat_source
    'C' 'C' 0.0033 0.0016
                         'International Tables Vol C Tables 4.2.6.8 and 6.1.1.4'
    'H' 'H' 0.0000 0.0000
                         'International Tables Vol C Tables 4.2.6.8 and 6.1.1.4'
    'N' 'N' 0.0061 0.0033
                         'International Tables Vol C Tables 4.2.6.8 and 6.1.1.4'
    'O' 'O' 0.0106 0.0060
                         'International Tables Vol C Tables 4.2.6.8 and 6.1.1.4'
    'Cu' 'Cu' 0.3201 1.2651
                         'International Tables Vol C Tables 4.2.6.8 and 6.1.1.4'
    'Br' 'Br' -0.2901 2.4595
                         'International Tables Vol C Tables 4.2.6.8 and 6.1.1.4'
_computing_data_collection
;
CrysAlis CCD (Oxford Diffraction, 2009)
;
_computing_cell_refinement
;
CrysAlis RED (Oxford Diffraction, 2009)
;
_computing_data_reduction
;
CrysAlis RED (Oxford Diffraction, 2009)
;
_computing_structure_solution     'SHELXS97 (Sheldrick, 2008)'
_computing_structure_refinement     'SHELXL97 (Sheldrick, 2008)'
_computing_molecular_graphics     'SHELXTL (Sheldrick, 2008)'
_computing_publication_material     'SHELXTL (Sheldrick, 2008)'
loop_
    _atom_site_type_symbol
    _atom_site_label
    _atom_site_fract_x
    _atom_site_fract_y
    _atom_site_fract_z
    _atom_site_U_iso_or_equiv
    _atom_site_adp_type
    _atom_site_calc_flag
    _atom_site_refinement_flags
    _atom_site_occupancy
    _atom_site_symmetry_multiplicity
    _atom_site_disorder_assembly
    _atom_site_disorder_group
    Br Br1 0.89066(2) 0.14678(2) 0.176552(13) 0.03897(10) Uani d . 1 1 . .
    Br Br2 0.74921(3) 0.14478(2) -0.044701(14) 0.04604(11) Uani d . 1 1 . .
    Cu Cu1 0.61482(3) 0.32849(3) 0.135041(15) 0.03419(11) Uani d . 1 1 . .
    Cu Cu2 0.78094(3) 0.13386(3) 0.107128(15) 0.03145(11) Uani d . 1 1 . .
    Cu Cu3 0.89767(2) 0.27075(3) 0.235668(15) 0.03223(11) Uani d . 1 1 . .
    O O1A 0.52044(15) 0.26481(16) 0.17344(9) 0.0477(7) Uani d . 1 1 . .
    O O2A 0.69414(14) 0.11884(14) 0.15022(8) 0.0366(6) Uani d . 1 1 . .
    O O1B 0.68241(15) 0.41100(15) 0.09096(9) 0.0404(6) Uani d . 1 1 . .
    O O2B 0.91309(14) 0.34740(15) 0.18618(8) 0.0354(6) Uani d . 1 1 . .
    N N1A 0.57558(18) 0.24489(18) 0.08448(10) 0.0335(7) Uani d . 1 1 . .
    N N2A 0.81810(16) 0.25796(17) 0.10297(10) 0.0310(7) Uani d . 1 1 . .
    H H2AB 0.8436 0.2810 0.1316 0.037 Uiso calc R 1 1 . .
    N N3A 0.86311(18) 0.16184(19) 0.05401(10) 0.0369(7) Uani d . 1 1 . .
    H H3AB 0.8358 0.1603 0.0262 0.044 Uiso calc R 1 1 . .
    N N4A 0.7301(2) 0.01341(18) 0.09708(10) 0.0373(7) Uani d . 1 1 . .
    N N1B 0.67956(18) 0.39345(18) 0.19003(11) 0.0366(7) Uani d . 1 1 . .
    N N2B 0.77206(16) 0.23279(17) 0.23541(10) 0.0316(7) Uani d . 1 1 . .
    H H2BB 0.7489 0.2025 0.2080 0.038 Uiso calc R 1 1 . .
    N N3B 0.86762(18) 0.19830(18) 0.29376(11) 0.0369(7) Uani d . 1 1 . .
    H H3BB 0.8682 0.2306 0.3189 0.044 Uiso calc R 1 1 . .
    N N4B 1.01824(18) 0.32127(19) 0.24628(10) 0.0340(7) Uani d . 1 1 . .
    C C1A 0.4522(2) 0.1967(2) 0.16353(14) 0.0379(9) Uani d . 1 1 . .
    C C2A 0.3885(3) 0.1640(3) 0.19581(16) 0.0483(11) Uani d . 1 1 . .
    H H2AA 0.3952 0.1912 0.2252 0.058 Uiso calc R 1 1 . .
    C C3A 0.3148(3) 0.0923(3) 0.18639(18) 0.0561(12) Uani d . 1 1 . .
    H H3AA 0.2719 0.0717 0.2093 0.067 Uiso calc R 1 1 . .
    C C4A 0.3029(3) 0.0503(3) 0.14385(18) 0.0548(12) Uani d . 1 1 . .
    H H4AA 0.2526 0.0010 0.1374 0.066 Uiso calc R 1 1 . .
    C C5A 0.3655(2) 0.0818(2) 0.11174(16) 0.0470(11) Uani d . 1 1 . .
    H H5AA 0.3579 0.0534 0.0827 0.056 Uiso calc R 1 1 . .
    C C6A 0.4402(2) 0.1539(2) 0.11959(14) 0.0371(9) Uani d . 1 1 . .
    C C7A 0.5029(2) 0.1788(2) 0.08426(14) 0.0392(10) Uani d . 1 1 . .
    H H7AA 0.4903 0.1434 0.0577 0.047 Uiso calc R 1 1 . .
    C C8A 0.6293(2) 0.2537(3) 0.04497(13) 0.0388(9) Uani d . 1 1 . .
    H H8AA 0.6594 0.3119 0.0347 0.047 Uiso calc R 1 1 . .
    H H8AB 0.5954 0.2200 0.0180 0.047 Uiso calc R 1 1 . .
    C C9A 0.6915(2) 0.2267(2) 0.05827(13) 0.0359(9) Uani d . 1 1 . .
    H H9AA 0.6608 0.1684 0.0685 0.043 Uiso calc R 1 1 . .
    H H9AB 0.7233 0.2296 0.0296 0.043 Uiso calc R 1 1 . .
    C C10A 0.7520(2) 0.2777(2) 0.09742(13) 0.0309(8) Uani d . 1 1 . .
    H H10A 0.7766 0.3370 0.0899 0.037 Uiso calc R 1 1 . .
    H H10B 0.7218 0.2672 0.1277 0.037 Uiso calc R 1 1 . .
    C C11A 0.8822(2) 0.2975(2) 0.06630(14) 0.0388(9) Uani d . 1 1 . .
    H H11A 0.9216 0.3551 0.0754 0.047 Uiso calc R 1 1 . .
    H H11B 0.8567 0.2980 0.0357 0.047 Uiso calc R 1 1 . .
    C C12A 0.9270(2) 0.2491(2) 0.06150(14) 0.0401(9) Uani d . 1 1 . .
    H H12A 0.9654 0.2697 0.0343 0.048 Uiso calc R 1 1 . .
    H H12B 0.9590 0.2548 0.0905 0.048 Uiso calc R 1 1 . .
    C C13A 0.8980(3) 0.1078(3) 0.04635(15) 0.0497(11) Uani d . 1 1 . .
    H H13A 0.9301 0.1095 0.0746 0.060 Uiso calc R 1 1 . .
    H H13B 0.9361 0.1284 0.0190 0.060 Uiso calc R 1 1 . .
    C C14A 0.8327(3) 0.0214(3) 0.03727(15) 0.0538(12) Uani d . 1 1 . .
    H H14A 0.8588 -0.0101 0.0259 0.065 Uiso calc R 1 1 . .
    H H14B 0.7962 0.0210 0.0118 0.065 Uiso calc R 1 1 . .
    C C15A 0.7814(3) -0.0209(3) 0.08029(15) 0.0511(11) Uani d . 1 1 . .
    H H15A 0.7450 -0.0800 0.0729 0.061 Uiso calc R 1 1 . .
    H H15B 0.8185 -0.0172 0.1063 0.061 Uiso calc R 1 1 . .
    C C16A 0.6539(2) -0.0364(2) 0.10388(13) 0.0384(9) Uani d . 1 1 . .
    H H16A 0.6337 -0.0916 0.0939 0.046 Uiso calc R 1 1 . .
    C C17A 0.5946(2) -0.0182(2) 0.12504(13) 0.0358(8) Uani d . 1 1 . .
    C C18A 0.5128(2) -0.0815(2) 0.12627(14) 0.0449(10) Uani d . 1 1 . .
    H H18A 0.4980 -0.1320 0.1107 0.054 Uiso calc R 1 1 . .
    C C19A 0.4536(2) -0.0734(3) 0.14896(16) 0.0514(11) Uani d . 1 1 . .
    H H19A 0.3979 -0.1168 0.1487 0.062 Uiso calc R 1 1 . .
    C C20A 0.4760(2) -0.0002(3) 0.17263(15) 0.0452(10) Uani d . 1 1 . .
    H H20A 0.4351 0.0061 0.1889 0.054 Uiso calc R 1 1 . .
    C C21A 0.5553(2) 0.0624(2) 0.17298(15) 0.0424(10) Uani d . 1 1 . .
    H H21A 0.5687 0.1115 0.1897 0.051 Uiso calc R 1 1 . .
    C C22A 0.6180(2) 0.0567(2) 0.14935(12) 0.0309(8) Uani d . 1 1 . .
    C C1B 0.7506(2) 0.4813(2) 0.09864(14) 0.0383(9) Uani d . 1 1 . .
    C C2B 0.7961(2) 0.5279(2) 0.05984(15) 0.0445(10) Uani d . 1 1 . .
    H H2BA 0.7775 0.5078 0.0288 0.053 Uiso calc R 1 1 . .
    C C3B 0.8672(3) 0.6021(3) 0.06554(19) 0.0562(12) Uani d . 1 1 . .
    H H3BA 0.8974 0.6316 0.0384 0.067 Uiso calc R 1 1 . .
    C C4B 0.8959(3) 0.6350(3) 0.1102(2) 0.0591(12) Uani d . 1 1 . .
    H H4BA 0.9440 0.6875 0.1139 0.071 Uiso calc R 1 1 . .
    C C5B 0.8525(3) 0.5892(2) 0.14919(18) 0.0536(12) Uani d . 1 1 . .
    H H5BA 0.8719 0.6104 0.1800 0.064 Uiso calc R 1 1 . .
    C C6B 0.7802(2) 0.5119(2) 0.14443(15) 0.0377(9) Uani d . 1 1 . .
    C C7B 0.7438(2) 0.4664(2) 0.18719(14) 0.0383(10) Uani d . 1 1 . .
    H H7BA 0.7693 0.4924 0.2162 0.046 Uiso calc R 1 1 . .
    C C8B 0.6577(2) 0.3565(2) 0.23718(14) 0.0395(9) Uani d . 1 1 . .
    H H8BA 0.6001 0.3409 0.2444 0.047 Uiso calc R 1 1 . .
    H H8BB 0.6938 0.3973 0.2610 0.047 Uiso calc R 1 1 . .
    C C9B 0.6671(2) 0.2805(2) 0.24022(13) 0.0331(8) Uani d . 1 1 . .
    H H9BA 0.6347 0.2418 0.2146 0.040 Uiso calc R 1 1 . .
    H H9BB 0.6447 0.2525 0.2708 0.040 Uiso calc R 1 1 . .
    C C10B 0.7567(2) 0.3023(2) 0.23597(13) 0.0297(8) Uani d . 1 1 . .
    H H10C 0.7795 0.3344 0.2065 0.036 Uiso calc R 1 1 . .
    H H10D 0.7877 0.3388 0.2628 0.036 Uiso calc R 1 1 . .
    C C11B 0.7338(2) 0.1768(2) 0.27697(14) 0.0408(9) Uani d . 1 1 . .
    H H11C 0.7345 0.2091 0.3048 0.049 Uiso calc R 1 1 . .
    H H11D 0.6757 0.1357 0.2698 0.049 Uiso calc R 1 1 . .
    C C12B 0.7810(2) 0.1338(2) 0.28765(14) 0.0398(9) Uani d . 1 1 . .
    H H12C 0.7599 0.1007 0.3169 0.048 Uiso calc R 1 1 . .
    H H12D 0.7757 0.0967 0.2613 0.048 Uiso calc R 1 1 . .
    C C13B 0.9210(3) 0.1646(3) 0.30828(15) 0.0494(11) Uani d . 1 1 . .
    H H13C 0.9189 0.1257 0.2839 0.059 Uiso calc R 1 1 . .
    H H13D 0.9004 0.1340 0.3384 0.059 Uiso calc R 1 1 . .
    C C14B 1.0095(2) 0.2337(3) 0.31471(14) 0.0476(10) Uani d . 1 1 . .
    H H14C 1.0100 0.2757 0.3361 0.057 Uiso calc R 1 1 . .
    H H14D 1.0413 0.2110 0.3302 0.057 Uiso calc R 1 1 . .
    C C15B 1.0516(2) 0.2746(3) 0.26925(14) 0.0470(10) Uani d . 1 1 . .
    H H15C 1.1108 0.3123 0.2758 0.056 Uiso calc R 1 1 . .
    H H15D 1.0475 0.2318 0.2470 0.056 Uiso calc R 1 1 . .
    C C16B 1.0690(2) 0.3952(2) 0.23404(13) 0.0370(9) Uani d . 1 1 . .
    H H16B 1.1240 0.4169 0.2447 0.044 Uiso calc R 1 1 . .
    C C17B 1.0528(2) 0.4498(2) 0.20587(12) 0.0328(9) Uani d . 1 1 . .
    C C18B 1.1168(2) 0.5309(2) 0.19848(14) 0.0428(10) Uani d . 1 1 . .
    H H18B 1.1675 0.5495 0.2147 0.051 Uiso calc R 1 1 . .
    C C19B 1.1089(3) 0.5836(2) 0.16907(17) 0.0542(12) Uani d . 1 1 . .
    H H19B 1.1534 0.6380 0.1645 0.065 Uiso calc R 1 1 . .
    C C20B 1.0348(3) 0.5570(2) 0.14577(16) 0.0486(11) Uani d . 1 1 . .
    H H20B 1.0286 0.5937 0.1252 0.058 Uiso calc R 1 1 . .
    C C21B 0.9708(2) 0.4791(2) 0.15188(14) 0.0410(10) Uani d . 1 1 . .
    H H21B 0.9206 0.4623 0.1354 0.049 Uiso calc R 1 1 . .
    C C22B 0.9771(2) 0.4226(2) 0.18211(12) 0.0321(8) Uani d . 1 1 . .
    O O1S 0.91150(16) 0.37375(17) 0.31116(10) 0.0474(7) Uani d D 1 1 . .
    N N1S 1.01679(18) 0.5040(2) 0.32238(12) 0.0432(8) Uani d D 1 1 . .
    C C11S 0.9451(2) 0.4480(3) 0.30412(14) 0.0453(10) Uani d D 1 1 . .
    H H11E 0.9177 0.4672 0.2839 0.054 Uiso calc R 1 1 . .
    C C12S 1.0533(3) 0.5915(3) 0.31260(19) 0.0672(14) Uani d D 1 1 . .
    H H12E 1.0121 0.6019 0.2977 0.101 Uiso calc R 1 1 . .
    H H12F 1.1003 0.6092 0.2913 0.101 Uiso calc R 1 1 . .
    H H12G 1.0719 0.6225 0.3423 0.101 Uiso calc R 1 1 . .
    C C13S 1.0625(3) 0.4780(3) 0.35186(19) 0.0731(14) Uani d D 1 1 . .
    H H13E 1.0376 0.4180 0.3500 0.110 Uiso calc R 1 1 . .
    H H13F 1.0612 0.4940 0.3847 0.110 Uiso calc R 1 1 . .
    H H13G 1.1197 0.5043 0.3409 0.110 Uiso calc R 1 1 . .
    O O2S 0.2671(7) 0.1242(6) 0.2966(3) 0.107(3) Uani d PDU 0.603(5) 1 A 1
    N N2S 0.2666(6) 0.0724(9) 0.3677(4) 0.067(2) Uani d PDU 0.603(5) 1 A 1
    C C21S 0.2957(7) 0.1004(6) 0.3245(4) 0.088(2) Uani d PDU 0.603(5) 1 A 1
    H H21C 0.3448 0.1008 0.3156 0.105 Uiso calc PR 0.603(5) 1 A 1
    C C22S 0.3171(7) 0.0563(7) 0.3991(4) 0.096(3) Uani d PDU 0.603(5) 1 A 1
    H H22A 0.3734 0.0823 0.3867 0.143 Uiso calc PR 0.603(5) 1 A 1
    H H22B 0.2947 -0.0033 0.4016 0.143 Uiso calc PR 0.603(5) 1 A 1
    H H22C 0.3176 0.0789 0.4305 0.143 Uiso calc PR 0.603(5) 1 A 1
    C C23S 0.1892(6) 0.0658(7) 0.3821(5) 0.112(3) Uani d PDU 0.603(5) 1 A 1
    H H23A 0.1712 0.0909 0.3580 0.167 Uiso calc PR 0.603(5) 1 A 1
    H H23B 0.1968 0.0944 0.4124 0.167 Uiso calc PR 0.603(5) 1 A 1
    H H23C 0.1474 0.0076 0.3858 0.167 Uiso calc PR 0.603(5) 1 A 1
    O O2T 0.2328(10) 0.0872(10) 0.2965(5) 0.107(3) Uani d PDU 0.397(5) 1 A 2
    N N2T 0.2414(11) 0.0553(14) 0.3716(5) 0.067(2) Uani d PDU 0.397(5) 1 A 2
    C C21T 0.2120(10) 0.0795(9) 0.3365(5) 0.088(2) Uani d PDU 0.397(5) 1 A 2
    H H21D 0.1701 0.0920 0.3441 0.105 Uiso calc PR 0.397(5) 1 A 2
    C C22T 0.1978(10) 0.0412(10) 0.4154(6) 0.096(3) Uani d PDU 0.397(5) 1 A 2
    H H22D 0.1405 0.0259 0.4090 0.143 Uiso calc PR 0.397(5) 1 A 2
    H H22E 0.2241 0.0915 0.4346 0.143 Uiso calc PR 0.397(5) 1 A 2
    H H22F 0.1990 -0.0036 0.4327 0.143 Uiso calc PR 0.397(5) 1 A 2
    C C23T 0.3184(10) 0.0576(13) 0.3674(8) 0.112(3) Uani d PDU 0.397(5) 1 A 2
    H H23D 0.3537 0.1008 0.3450 0.167 Uiso calc PR 0.397(5) 1 A 2
    H H23E 0.3090 0.0042 0.3560 0.167 Uiso calc PR 0.397(5) 1 A 2
    H H23F 0.3454 0.0694 0.3984 0.167 Uiso calc PR 0.397(5) 1 A 2
loop_
    _atom_site_aniso_label
    _atom_site_aniso_U_11
    _atom_site_aniso_U_22
    _atom_site_aniso_U_33
    _atom_site_aniso_U_12
    _atom_site_aniso_U_13
    _atom_site_aniso_U_23
    Br1 0.0436(2) 0.0452(2) 0.0341(2) 0.02668(19) -0.00490(18) -0.00110(18)
    Br2 0.0450(2) 0.0467(2) 0.0418(2) 0.0194(2) -0.00779(19) -0.00269(19)
    Cu1 0.0310(2) 0.0342(3) 0.0389(3) 0.0175(2) -0.0050(2) -0.0046(2)
    Cu2 0.0293(2) 0.0329(2) 0.0330(2) 0.0161(2) 0.0025(2) 0.0023(2)
    Cu3 0.0261(2) 0.0359(3) 0.0321(2) 0.0136(2) -0.0004(2) 0.0037(2)
    O1A 0.0366(16) 0.0515(17) 0.0465(16) 0.0156(14) 0.0016(13) -0.0051(14)
    O2A 0.0281(14) 0.0340(14) 0.0425(15) 0.0116(12) 0.0029(11) -0.0039(12)
    O1B 0.0407(15) 0.0363(15) 0.0426(15) 0.0179(14) -0.0059(12) -0.0002(12)
    O2B 0.0262(13) 0.0373(15) 0.0348(14) 0.0100(12) -0.0015(11) 0.0037(11)
    N1A 0.0340(18) 0.0340(18) 0.0395(19) 0.0222(16) -0.0054(14) -0.0021(14)
    N2A 0.0252(16) 0.0350(17) 0.0322(16) 0.0145(14) -0.0003(13) -0.0006(14)
    N3A 0.0414(19) 0.048(2) 0.0290(17) 0.0279(17) -0.0007(14) 0.0055(15)
    N4A 0.045(2) 0.0344(18) 0.0372(18) 0.0232(17) 0.0011(15) 0.0002(14)
    N1B 0.0349(18) 0.0343(18) 0.043(2) 0.0190(16) -0.0025(14) -0.0029(15)
    N2B 0.0270(15) 0.0278(16) 0.0315(16) 0.0072(13) 0.0026(13) 0.0030(13)
    N3B 0.0396(18) 0.0419(18) 0.0325(17) 0.0229(16) -0.0014(14) -0.0012(15)
    N4B 0.0303(17) 0.042(2) 0.0282(17) 0.0175(16) -0.0020(13) -0.0029(14)
    C1A 0.027(2) 0.037(2) 0.054(3) 0.0186(19) -0.0086(19) -0.003(2)
    C2A 0.042(3) 0.050(3) 0.053(3) 0.023(2) 0.004(2) 0.006(2)
    C3A 0.040(3) 0.052(3) 0.080(4) 0.026(2) 0.009(2) 0.028(3)
    C4A 0.041(3) 0.046(3) 0.073(3) 0.018(2) -0.007(2) 0.004(2)
    C5A 0.038(2) 0.039(2) 0.067(3) 0.021(2) -0.005(2) 0.003(2)
    C6A 0.031(2) 0.030(2) 0.052(2) 0.0168(18) -0.0063(19) 0.0022(19)
    C7A 0.042(2) 0.037(2) 0.045(2) 0.024(2) -0.012(2) -0.0070(18)
    C8A 0.039(2) 0.050(2) 0.034(2) 0.0273(19) -0.0106(18) -0.0094(18)
    C9A 0.038(2) 0.040(2) 0.034(2) 0.0232(19) -0.0067(17) -0.0078(17)
    C10A 0.0275(19) 0.034(2) 0.035(2) 0.0176(17) 0.0009(16) -0.0029(17)
    C11A 0.031(2) 0.039(2) 0.039(2) 0.0113(18) 0.0029(18) 0.0072(18)
    C12A 0.026(2) 0.050(2) 0.041(2) 0.0161(19) 0.0058(17) 0.0151(19)
    C13A 0.059(3) 0.065(3) 0.044(2) 0.045(3) 0.016(2) 0.012(2)
    C14A 0.071(3) 0.064(3) 0.048(3) 0.050(3) 0.008(2) 0.000(2)
    C15A 0.058(3) 0.052(3) 0.053(3) 0.035(2) 0.008(2) -0.003(2)
    C16A 0.044(2) 0.028(2) 0.042(2) 0.016(2) -0.0022(19) -0.0006(18)
    C17A 0.032(2) 0.038(2) 0.036(2) 0.0161(18) -0.0067(17) 0.0022(17)
    C18A 0.041(2) 0.031(2) 0.049(3) 0.0086(19) -0.007(2) -0.0006(19)
    C19A 0.027(2) 0.048(3) 0.064(3) 0.007(2) -0.002(2) 0.013(2)
    C20A 0.031(2) 0.053(3) 0.053(3) 0.022(2) 0.0028(19) 0.009(2)
    C21A 0.033(2) 0.038(2) 0.054(3) 0.0161(19) 0.000(2) -0.003(2)
    C22A 0.027(2) 0.030(2) 0.030(2) 0.0103(17) -0.0013(16) 0.0080(16)
    C1B 0.036(2) 0.036(2) 0.051(3) 0.024(2) 0.001(2) 0.002(2)
    C2B 0.039(2) 0.046(3) 0.051(3) 0.023(2) -0.001(2) 0.006(2)
    C3B 0.046(3) 0.059(3) 0.074(3) 0.033(2) 0.014(3) 0.023(3)
    C4B 0.040(2) 0.042(3) 0.082(4) 0.010(2) -0.001(3) 0.009(3)
    C5B 0.047(3) 0.036(2) 0.073(3) 0.017(2) -0.012(2) -0.003(2)
    C6B 0.027(2) 0.032(2) 0.056(3) 0.0163(18) -0.0030(19) 0.003(2)
    C7B 0.036(2) 0.031(2) 0.052(3) 0.020(2) -0.0107(19) -0.0129(19)
    C8B 0.040(2) 0.039(2) 0.042(2) 0.0210(19) -0.0048(19) -0.0127(19)
    C9B 0.0275(19) 0.029(2) 0.041(2) 0.0136(17) 0.0014(17) -0.0029(17)
    C10B 0.0305(19) 0.0244(18) 0.034(2) 0.0140(16) -0.0057(16) -0.0006(16)
    C11B 0.035(2) 0.040(2) 0.044(2) 0.0161(19) 0.0076(18) 0.0119(19)
    C12B 0.037(2) 0.037(2) 0.041(2) 0.0156(19) 0.0087(18) 0.0129(18)
    C13B 0.053(3) 0.061(3) 0.043(2) 0.035(2) 0.006(2) 0.021(2)
    C14B 0.043(2) 0.066(3) 0.040(2) 0.033(2) -0.0040(19) 0.007(2)
    C15B 0.030(2) 0.060(3) 0.049(3) 0.021(2) -0.0094(19) 0.001(2)
    C16B 0.0233(19) 0.050(3) 0.034(2) 0.0159(19) -0.0038(17) -0.012(2)
    C17B 0.033(2) 0.036(2) 0.028(2) 0.0171(18) -0.0011(16) -0.0096(16)
    C18B 0.035(2) 0.041(2) 0.047(2) 0.015(2) -0.0027(19) -0.018(2)
    C19B 0.043(3) 0.027(2) 0.081(3) 0.009(2) 0.013(2) -0.002(2)
    C20B 0.051(3) 0.031(2) 0.063(3) 0.020(2) 0.002(2) 0.000(2)
    C21B 0.033(2) 0.039(2) 0.050(2) 0.0174(19) 0.0007(19) -0.001(2)
    C22B 0.029(2) 0.033(2) 0.032(2) 0.0141(18) 0.0039(17) -0.0042(17)
    O1S 0.0400(16) 0.0433(18) 0.0516(17) 0.0155(14) 0.0030(13) -0.0044(14)
    N1S 0.0308(18) 0.042(2) 0.051(2) 0.0142(17) -0.0042(16) -0.0107(16)
    C11S 0.035(2) 0.057(3) 0.046(3) 0.025(2) 0.002(2) -0.008(2)
    C12S 0.049(3) 0.049(3) 0.092(4) 0.015(2) 0.007(3) -0.007(3)
    C13S 0.063(3) 0.071(3) 0.075(3) 0.027(3) -0.032(3) -0.019(3)
    O2S 0.121(6) 0.112(7) 0.082(3) 0.055(5) -0.004(4) -0.004(4)
    N2S 0.066(6) 0.049(5) 0.078(3) 0.022(5) 0.006(3) 0.006(3)
    C21S 0.104(5) 0.087(5) 0.079(5) 0.053(4) -0.009(4) -0.012(4)
    C22S 0.099(5) 0.083(5) 0.106(5) 0.047(4) 0.009(4) 0.029(4)
    C23S 0.105(6) 0.108(6) 0.119(6) 0.050(5) 0.018(5) -0.002(5)
    O2T 0.121(6) 0.112(7) 0.082(3) 0.055(5) -0.004(4) -0.004(4)
    N2T 0.066(6) 0.049(5) 0.078(3) 0.022(5) 0.006(3) 0.006(3)
    C21T 0.104(5) 0.087(5) 0.079(5) 0.053(4) -0.009(4) -0.012(4)
    C22T 0.099(5) 0.083(5) 0.106(5) 0.047(4) 0.009(4) 0.029(4)
    C23T 0.105(6) 0.108(6) 0.119(6) 0.050(5) 0.018(5) -0.002(5)
_geom_special_details
;
All e.s.d.'s (except the e.s.d. in the dihedral angle between two l.s. planes)
are estimated using the full covariance matrix. The cell e.s.d.'s are taken
into account individually in the estimation of e.s.d.'s in distances, angles
and torsion angles; correlations between e.s.d.'s in cell parameters are only
used when they are defined by crystal symmetry. An approximate (isotropic)
treatment of cell e.s.d.'s is used for estimating e.s.d.'s involving l.s.
planes.
;
loop_
    _geom_bond_atom_site_label_1
    _geom_bond_atom_site_label_2
    _geom_bond_site_symmetry_2
    _geom_bond_distance
    _geom_bond_publ_flag
    Br1 Cu2 . 2.7636(6) ?
    Br1 Cu3 . 2.8108(6) ?
    Cu1 O1B . 1.895(3) ?
    Cu1 O1A . 1.903(3) ?
    Cu1 N1A . 1.971(3) ?
    Cu1 N1B . 1.973(3) ?
    Cu2 O2A . 1.937(2) ?
    Cu2 N4A . 1.984(3) ?
    Cu2 N3A . 2.023(3) ?
    Cu2 N2A . 2.071(3) ?
    Cu3 O2B . 1.920(2) ?
    Cu3 N4B . 1.989(3) ?
    Cu3 N3B . 2.022(3) ?
    Cu3 N2B . 2.092(3) ?
    O1A C1A . 1.309(4) ?
    O2A C22A . 1.316(4) ?
    O1B C1B . 1.316(4) ?
    O2B C22B . 1.323(4) ?
    N1A C7A . 1.304(5) ?
    N1A C8A . 1.457(4) ?
    N2A C10A . 1.468(4) ?
    N2A C11A . 1.475(4) ?
    N2A H2AB . 0.9300 ?
    N3A C13A . 1.470(5) ?
    N3A C12A . 1.482(5) ?
    N3A H3AB . 0.9300 ?
    N4A C16A . 1.271(4) ?
    N4A C15A . 1.478(5) ?
    N1B C7B . 1.296(4) ?
    N1B C8B . 1.462(5) ?
    N2B C10B . 1.469(4) ?
    N2B C11B . 1.498(4) ?
    N2B H2BB . 0.9300 ?
    N3B C12B . 1.471(4) ?
    N3B C13B . 1.483(5) ?
    N3B H3BB . 0.9300 ?
    N4B C16B . 1.275(4) ?
    N4B C15B . 1.458(5) ?
    C1A C2A . 1.379(5) ?
    C1A C6A . 1.433(5) ?
    C2A C3A . 1.389(6) ?
    C2A H2AA . 0.9500 ?
    C3A C4A . 1.393(6) ?
    C3A H3AA . 0.9500 ?
    C4A C5A . 1.362(6) ?
    C4A H4AA . 0.9500 ?
    C5A C6A . 1.394(5) ?
    C5A H5AA . 0.9500 ?
    C6A C7A . 1.431(5) ?
    C7A H7AA . 0.9500 ?
    C8A C9A . 1.532(5) ?
    C8A H8AA . 0.9900 ?
    C8A H8AB . 0.9900 ?
    C9A C10A . 1.530(5) ?
    C9A H9AA . 0.9900 ?
    C9A H9AB . 0.9900 ?
    C10A H10A . 0.9900 ?
    C10A H10B . 0.9900 ?
    C11A C12A . 1.518(5) ?
    C11A H11A . 0.9900 ?
    C11A H11B . 0.9900 ?
    C12A H12A . 0.9900 ?
    C12A H12B . 0.9900 ?
    C13A C14A . 1.485(6) ?
    C13A H13A . 0.9900 ?
    C13A H13B . 0.9900 ?
    C14A C15A . 1.506(6) ?
    C14A H14A . 0.9900 ?
    C14A H14B . 0.9900 ?
    C15A H15A . 0.9900 ?
    C15A H15B . 0.9900 ?
    C16A C17A . 1.444(5) ?
    C16A H16A . 0.9500 ?
    C17A C18A . 1.395(5) ?
    C17A C22A . 1.422(5) ?
    C18A C19A . 1.355(6) ?
    C18A H18A . 0.9500 ?
    C19A C20A . 1.388(6) ?
    C19A H19A . 0.9500 ?
    C20A C21A . 1.357(5) ?
    C20A H20A . 0.9500 ?
    C21A C22A . 1.401(5) ?
    C21A H21A . 0.9500 ?
    C1B C2B . 1.396(5) ?
    C1B C6B . 1.411(5) ?
    C2B C3B . 1.372(6) ?
    C2B H2BA . 0.9500 ?
    C3B C4B . 1.390(6) ?
    C3B H3BA . 0.9500 ?
    C4B C5B . 1.383(6) ?
    C4B H4BA . 0.9500 ?
    C5B C6B . 1.412(5) ?
    C5B H5BA . 0.9500 ?
    C6B C7B . 1.439(5) ?
    C7B H7BA . 0.9500 ?
    C8B C9B . 1.521(5) ?
    C8B H8BA . 0.9900 ?
    C8B H8BB . 0.9900 ?
    C9B C10B . 1.522(5) ?
    C9B H9BA . 0.9900 ?
    C9B H9BB . 0.9900 ?
    C10B H10C . 0.9900 ?
    C10B H10D . 0.9900 ?
    C11B C12B . 1.496(5) ?
    C11B H11C . 0.9900 ?
    C11B H11D . 0.9900 ?
    C12B H12C . 0.9900 ?
    C12B H12D . 0.9900 ?
    C13B C14B . 1.521(6) ?
    C13B H13C . 0.9900 ?
    C13B H13D . 0.9900 ?
    C14B C15B . 1.502(5) ?
    C14B H14C . 0.9900 ?
    C14B H14D . 0.9900 ?
    C15B H15C . 0.9900 ?
    C15B H15D . 0.9900 ?
    C16B C17B . 1.444(5) ?
    C16B H16B . 0.9500 ?
    C17B C18B . 1.403(5) ?
    C17B C22B . 1.414(5) ?
    C18B C19B . 1.355(6) ?
    C18B H18B . 0.9500 ?
    C19B C20B . 1.384(6) ?
    C19B H19B . 0.9500 ?
    C20B C21B . 1.361(5) ?
    C20B H20B . 0.9500 ?
    C21B C22B . 1.410(5) ?
    C21B H21B . 0.9500 ?
    O1S C11S . 1.223(5) ?
    N1S C11S . 1.328(5) ?
    N1S C13S . 1.443(5) ?
    N1S C12S . 1.454(5) ?
    C11S H11E . 0.9500 ?
    C12S H12E . 0.9800 ?
    C12S H12F . 0.9800 ?
    C12S H12G . 0.9800 ?
    C13S H13E . 0.9800 ?
    C13S H13F . 0.9800 ?
    C13S H13G . 0.9800 ?
    O2S C21S . 1.160(11) ?
    N2S C21S . 1.334(11) ?
    N2S C22S . 1.435(11) ?
    N2S C23S . 1.450(13) ?
    C21S H21C . 0.9500 ?
    C22S H22A . 0.9800 ?
    C22S H22B . 0.9800 ?
    C22S H22C . 0.9800 ?
    C23S H23A . 0.9800 ?
    C23S H23B . 0.9800 ?
    C23S H23C . 0.9800 ?
    O2T C21T . 1.179(14) ?
    N2T C21T . 1.320(13) ?
    N2T C23T . 1.428(17) ?
    N2T C22T . 1.435(15) ?
    C21T H21D . 0.9500 ?
    C22T H22D . 0.9800 ?
    C22T H22E . 0.9800 ?
    C22T H22F . 0.9800 ?
    C23T H23D . 0.9800 ?
    C23T H23E . 0.9800 ?
    C23T H23F . 0.9800 ?
loop_
    _geom_angle_atom_site_label_1
    _geom_angle_atom_site_label_2
    _geom_angle_atom_site_label_3
    _geom_angle_site_symmetry_1
    _geom_angle_site_symmetry_3
    _geom_angle
    _geom_angle_publ_flag
    Cu2 Br1 Cu3 . . 102.672(17) ?
    O1B Cu1 O1A . . 156.87(11) ?
    O1B Cu1 N1A . . 90.23(12) ?
    O1A Cu1 N1A . . 93.11(12) ?
    O1B Cu1 N1B . . 93.44(12) ?
    O1A Cu1 N1B . . 91.73(12) ?
    N1A Cu1 N1B . . 158.65(12) ?
    O2A Cu2 N4A . . 91.93(11) ?
    O2A Cu2 N3A . . 168.39(11) ?
    N4A Cu2 N3A . . 93.40(12) ?
    O2A Cu2 N2A . . 89.16(10) ?
    N4A Cu2 N2A . . 166.07(12) ?
    N3A Cu2 N2A . . 83.21(12) ?
    O2A Cu2 Br1 . . 95.79(8) ?
    N4A Cu2 Br1 . . 96.58(9) ?
    N3A Cu2 Br1 . . 93.84(9) ?
    N2A Cu2 Br1 . . 97.13(8) ?
    O2B Cu3 N4B . . 92.49(11) ?
    O2B Cu3 N3B . . 168.65(11) ?
    N4B Cu3 N3B . . 93.79(12) ?
    O2B Cu3 N2B . . 88.55(10) ?
    N4B Cu3 N2B . . 168.69(12) ?
    N3B Cu3 N2B . . 83.46(11) ?
    O2B Cu3 Br1 . . 96.50(7) ?
    N4B Cu3 Br1 . . 93.18(9) ?
    N3B Cu3 Br1 . . 92.58(9) ?
    N2B Cu3 Br1 . . 97.90(8) ?
    C1A O1A Cu1 . . 129.7(2) ?
    C22A O2A Cu2 . . 125.3(2) ?
    C1B O1B Cu1 . . 128.8(2) ?
    C22B O2B Cu3 . . 125.3(2) ?
    C7A N1A C8A . . 116.0(3) ?
    C7A N1A Cu1 . . 123.8(3) ?
    C8A N1A Cu1 . . 120.2(2) ?
    C10A N2A C11A . . 112.1(3) ?
    C10A N2A Cu2 . . 115.9(2) ?
    C11A N2A Cu2 . . 109.6(2) ?
    C10A N2A H2AB . . 106.2 ?
    C11A N2A H2AB . . 106.2 ?
    Cu2 N2A H2AB . . 106.2 ?
    C13A N3A C12A . . 112.9(3) ?
    C13A N3A Cu2 . . 118.3(2) ?
    C12A N3A Cu2 . . 105.7(2) ?
    C13A N3A H3AB . . 106.4 ?
    C12A N3A H3AB . . 106.4 ?
    Cu2 N3A H3AB . . 106.4 ?
    C16A N4A C15A . . 117.8(3) ?
    C16A N4A Cu2 . . 122.6(2) ?
    C15A N4A Cu2 . . 119.6(3) ?
    C7B N1B C8B . . 116.7(3) ?
    C7B N1B Cu1 . . 124.2(3) ?
    C8B N1B Cu1 . . 119.0(2) ?
    C10B N2B C11B . . 112.1(3) ?
    C10B N2B Cu3 . . 112.6(2) ?
    C11B N2B Cu3 . . 107.4(2) ?
    C10B N2B H2BB . . 108.2 ?
    C11B N2B H2BB . . 108.2 ?
    Cu3 N2B H2BB . . 108.2 ?
    C12B N3B C13B . . 112.6(3) ?
    C12B N3B Cu3 . . 106.2(2) ?
    C13B N3B Cu3 . . 119.3(2) ?
    C12B N3B H3BB . . 105.9 ?
    C13B N3B H3BB . . 105.9 ?
    Cu3 N3B H3BB . . 105.9 ?
    C16B N4B C15B . . 117.5(3) ?
    C16B N4B Cu3 . . 122.0(2) ?
    C15B N4B Cu3 . . 120.5(2) ?
    O1A C1A C2A . . 119.9(4) ?
    O1A C1A C6A . . 122.3(3) ?
    C2A C1A C6A . . 117.7(3) ?
    C1A C2A C3A . . 121.7(4) ?
    C1A C2A H2AA . . 119.2 ?
    C3A C2A H2AA . . 119.2 ?
    C2A C3A C4A . . 120.9(4) ?
    C2A C3A H3AA . . 119.6 ?
    C4A C3A H3AA . . 119.6 ?
    C5A C4A C3A . . 118.0(4) ?
    C5A C4A H4AA . . 121.0 ?
    C3A C4A H4AA . . 121.0 ?
    C4A C5A C6A . . 123.0(4) ?
    C4A C5A H5AA . . 118.5 ?
    C6A C5A H5AA . . 118.5 ?
    C5A C6A C7A . . 118.0(4) ?
    C5A C6A C1A . . 118.7(4) ?
    C7A C6A C1A . . 123.2(3) ?
    N1A C7A C6A . . 127.2(4) ?
    N1A C7A H7AA . . 116.4 ?
    C6A C7A H7AA . . 116.4 ?
    N1A C8A C9A . . 111.9(3) ?
    N1A C8A H8AA . . 109.2 ?
    C9A C8A H8AA . . 109.2 ?
    N1A C8A H8AB . . 109.2 ?
    C9A C8A H8AB . . 109.2 ?
    H8AA C8A H8AB . . 107.9 ?
    C10A C9A C8A . . 114.8(3) ?
    C10A C9A H9AA . . 108.6 ?
    C8A C9A H9AA . . 108.6 ?
    C10A C9A H9AB . . 108.6 ?
    C8A C9A H9AB . . 108.6 ?
    H9AA C9A H9AB . . 107.5 ?
    N2A C10A C9A . . 112.0(3) ?
    N2A C10A H10A . . 109.2 ?
    C9A C10A H10A . . 109.2 ?
    N2A C10A H10B . . 109.2 ?
    C9A C10A H10B . . 109.2 ?
    H10A C10A H10B . . 107.9 ?
    N2A C11A C12A . . 108.5(3) ?
    N2A C11A H11A . . 110.0 ?
    C12A C11A H11A . . 110.0 ?
    N2A C11A H11B . . 110.0 ?
    C12A C11A H11B . . 110.0 ?
    H11A C11A H11B . . 108.4 ?
    N3A C12A C11A . . 106.8(3) ?
    N3A C12A H12A . . 110.4 ?
    C11A C12A H12A . . 110.4 ?
    N3A C12A H12B . . 110.4 ?
    C11A C12A H12B . . 110.4 ?
    H12A C12A H12B . . 108.6 ?
    N3A C13A C14A . . 111.6(3) ?
    N3A C13A H13A . . 109.3 ?
    C14A C13A H13A . . 109.3 ?
    N3A C13A H13B . . 109.3 ?
    C14A C13A H13B . . 109.3 ?
    H13A C13A H13B . . 108.0 ?
    C13A C14A C15A . . 113.4(4) ?
    C13A C14A H14A . . 108.9 ?
    C15A C14A H14A . . 108.9 ?
    C13A C14A H14B . . 108.9 ?
    C15A C14A H14B . . 108.9 ?
    H14A C14A H14B . . 107.7 ?
    N4A C15A C14A . . 114.4(3) ?
    N4A C15A H15A . . 108.7 ?
    C14A C15A H15A . . 108.7 ?
    N4A C15A H15B . . 108.7 ?
    C14A C15A H15B . . 108.7 ?
    H15A C15A H15B . . 107.6 ?
    N4A C16A C17A . . 127.1(3) ?
    N4A C16A H16A . . 116.4 ?
    C17A C16A H16A . . 116.4 ?
    C18A C17A C22A . . 119.6(3) ?
    C18A C17A C16A . . 117.3(3) ?
    C22A C17A C16A . . 122.7(3) ?
    C19A C18A C17A . . 122.0(4) ?
    C19A C18A H18A . . 119.0 ?
    C17A C18A H18A . . 119.0 ?
    C18A C19A C20A . . 118.6(4) ?
    C18A C19A H19A . . 120.7 ?
    C20A C19A H19A . . 120.7 ?
    C21A C20A C19A . . 121.2(4) ?
    C21A C20A H20A . . 119.4 ?
    C19A C20A H20A . . 119.4 ?
    C20A C21A C22A . . 121.9(4) ?
    C20A C21A H21A . . 119.0 ?
    C22A C21A H21A . . 119.0 ?
    O2A C22A C21A . . 120.3(3) ?
    O2A C22A C17A . . 123.0(3) ?
    C21A C22A C17A . . 116.7(3) ?
    O1B C1B C2B . . 118.7(4) ?
    O1B C1B C6B . . 123.1(3) ?
    C2B C1B C6B . . 118.2(3) ?
    C3B C2B C1B . . 121.5(4) ?
    C3B C2B H2BA . . 119.3 ?
    C1B C2B H2BA . . 119.3 ?
    C2B C3B C4B . . 121.4(4) ?
    C2B C3B H3BA . . 119.3 ?
    C4B C3B H3BA . . 119.3 ?
    C5B C4B C3B . . 118.0(4) ?
    C5B C4B H4BA . . 121.0 ?
    C3B C4B H4BA . . 121.0 ?
    C4B C5B C6B . . 121.8(4) ?
    C4B C5B H5BA . . 119.1 ?
    C6B C5B H5BA . . 119.1 ?
    C1B C6B C5B . . 119.0(4) ?
    C1B C6B C7B . . 123.7(3) ?
    C5B C6B C7B . . 117.1(4) ?
    N1B C7B C6B . . 126.3(3) ?
    N1B C7B H7BA . . 116.8 ?
    C6B C7B H7BA . . 116.8 ?
    N1B C8B C9B . . 111.1(3) ?
    N1B C8B H8BA . . 109.4 ?
    C9B C8B H8BA . . 109.4 ?
    N1B C8B H8BB . . 109.4 ?
    C9B C8B H8BB . . 109.4 ?
    H8BA C8B H8BB . . 108.0 ?
    C8B C9B C10B . . 111.9(3) ?
    C8B C9B H9BA . . 109.2 ?
    C10B C9B H9BA . . 109.2 ?
    C8B C9B H9BB . . 109.2 ?
    C10B C9B H9BB . . 109.2 ?
    H9BA C9B H9BB . . 107.9 ?
    N2B C10B C9B . . 116.3(3) ?
    N2B C10B H10C . . 108.2 ?
    C9B C10B H10C . . 108.2 ?
    N2B C10B H10D . . 108.2 ?
    C9B C10B H10D . . 108.2 ?
    H10C C10B H10D . . 107.4 ?
    C12B C11B N2B . . 109.3(3) ?
    C12B C11B H11C . . 109.8 ?
    N2B C11B H11C . . 109.8 ?
    C12B C11B H11D . . 109.8 ?
    N2B C11B H11D . . 109.8 ?
    H11C C11B H11D . . 108.3 ?
    N3B C12B C11B . . 106.8(3) ?
    N3B C12B H12C . . 110.4 ?
    C11B C12B H12C . . 110.4 ?
    N3B C12B H12D . . 110.4 ?
    C11B C12B H12D . . 110.4 ?
    H12C C12B H12D . . 108.6 ?
    N3B C13B C14B . . 110.6(3) ?
    N3B C13B H13C . . 109.5 ?
    C14B C13B H13C . . 109.5 ?
    N3B C13B H13D . . 109.5 ?
    C14B C13B H13D . . 109.5 ?
    H13C C13B H13D . . 108.1 ?
    C15B C14B C13B . . 113.8(3) ?
    C15B C14B H14C . . 108.8 ?
    C13B C14B H14C . . 108.8 ?
    C15B C14B H14D . . 108.8 ?
    C13B C14B H14D . . 108.8 ?
    H14C C14B H14D . . 107.7 ?
    N4B C15B C14B . . 114.4(3) ?
    N4B C15B H15C . . 108.7 ?
    C14B C15B H15C . . 108.7 ?
    N4B C15B H15D . . 108.7 ?
    C14B C15B H15D . . 108.7 ?
    H15C C15B H15D . . 107.6 ?
    N4B C16B C17B . . 127.8(3) ?
    N4B C16B H16B . . 116.1 ?
    C17B C16B H16B . . 116.1 ?
    C18B C17B C22B . . 118.7(3) ?
    C18B C17B C16B . . 118.8(3) ?
    C22B C17B C16B . . 122.3(3) ?
    C19B C18B C17B . . 122.3(4) ?
    C19B C18B H18B . . 118.8 ?
    C17B C18B H18B . . 118.8 ?
    C18B C19B C20B . . 119.0(4) ?
    C18B C19B H19B . . 120.5 ?
    C20B C19B H19B . . 120.5 ?
    C21B C20B C19B . . 120.9(4) ?
    C21B C20B H20B . . 119.5 ?
    C19B C20B H20B . . 119.5 ?
    C20B C21B C22B . . 121.5(4) ?
    C20B C21B H21B . . 119.3 ?
    C22B C21B H21B . . 119.3 ?
    O2B C22B C21B . . 118.7(3) ?
    O2B C22B C17B . . 123.7(3) ?
    C21B C22B C17B . . 117.6(3) ?
    C11S N1S C13S . . 119.7(4) ?
    C11S N1S C12S . . 122.5(4) ?
    C13S N1S C12S . . 117.9(3) ?
    O1S C11S N1S . . 125.3(4) ?
    O1S C11S H11E . . 117.4 ?
    N1S C11S H11E . . 117.4 ?
    N1S C12S H12E . . 109.5 ?
    N1S C12S H12F . . 109.5 ?
    H12E C12S H12F . . 109.5 ?
    N1S C12S H12G . . 109.5 ?
    H12E C12S H12G . . 109.5 ?
    H12F C12S H12G . . 109.5 ?
    N1S C13S H13E . . 109.5 ?
    N1S C13S H13F . . 109.5 ?
    H13E C13S H13F . . 109.5 ?
    N1S C13S H13G . . 109.5 ?
    H13E C13S H13G . . 109.5 ?
    H13F C13S H13G . . 109.5 ?
    C21S N2S C22S . . 117.7(10) ?
    C21S N2S C23S . . 119.1(10) ?
    C22S N2S C23S . . 123.0(10) ?
    O2S C21S N2S . . 126.6(12) ?
    O2S C21S H21C . . 116.7 ?
    N2S C21S H21C . . 116.7 ?
    C21T N2T C23T . . 121.2(15) ?
    C21T N2T C22T . . 114.6(15) ?
    C23T N2T C22T . . 123.4(14) ?
    O2T C21T N2T . . 126.3(17) ?
    O2T C21T H21D . . 116.8 ?
    N2T C21T H21D . . 116.8 ?
    N2T C22T H22D . . 109.5 ?
    N2T C22T H22E . . 109.5 ?
    H22D C22T H22E . . 109.5 ?
    N2T C22T H22F . . 109.5 ?
    H22D C22T H22F . . 109.5 ?
    H22E C22T H22F . . 109.5 ?
    N2T C23T H23D . . 109.5 ?
    N2T C23T H23E . . 109.5 ?
    H23D C23T H23E . . 109.5 ?
    N2T C23T H23F . . 109.5 ?
    H23D C23T H23F . . 109.5 ?
    H23E C23T H23F . . 109.5 ?
loop_
    _geom_torsion_atom_site_label_1
    _geom_torsion_atom_site_label_2
    _geom_torsion_atom_site_label_3
    _geom_torsion_atom_site_label_4
    _geom_torsion_site_symmetry_1
    _geom_torsion_site_symmetry_2
    _geom_torsion_site_symmetry_3
    _geom_torsion_site_symmetry_4
    _geom_torsion
    _geom_torsion_publ_flag
    Cu3 Br1 Cu2 O2A . . . . -52.80(7) ?
    Cu3 Br1 Cu2 N4A . . . . -145.43(9) ?
    Cu3 Br1 Cu2 N3A . . . . 120.70(9) ?
    Cu3 Br1 Cu2 N2A . . . . 37.07(8) ?
    Cu2 Br1 Cu3 O2B . . . . -47.97(7) ?
    Cu2 Br1 Cu3 N4B . . . . -140.84(9) ?
    Cu2 Br1 Cu3 N3B . . . . 125.21(8) ?
    Cu2 Br1 Cu3 N2B . . . . 41.46(8) ?
    O1B Cu1 O1A C1A . . . . 89.5(4) ?
    N1A Cu1 O1A C1A . . . . -8.4(3) ?
    N1B Cu1 O1A C1A . . . . -167.6(3) ?
    N4A Cu2 O2A C22A . . . . -28.0(3) ?
    N3A Cu2 O2A C22A . . . . 89.4(6) ?
    N2A Cu2 O2A C22A . . . . 138.1(3) ?
    Br1 Cu2 O2A C22A . . . . -124.8(3) ?
    O1A Cu1 O1B C1B . . . . 107.1(4) ?
    N1A Cu1 O1B C1B . . . . -154.4(3) ?
    N1B Cu1 O1B C1B . . . . 4.6(3) ?
    N4B Cu3 O2B C22B . . . . -26.6(3) ?
    N3B Cu3 O2B C22B . . . . 97.0(6) ?
    N2B Cu3 O2B C22B . . . . 142.1(3) ?
    Br1 Cu3 O2B C22B . . . . -120.1(2) ?
    O1B Cu1 N1A C7A . . . . -150.6(3) ?
    O1A Cu1 N1A C7A . . . . 6.5(3) ?
    N1B Cu1 N1A C7A . . . . 109.3(4) ?
    O1B Cu1 N1A C8A . . . . 31.0(2) ?
    O1A Cu1 N1A C8A . . . . -171.9(2) ?
    N1B Cu1 N1A C8A . . . . -69.1(4) ?
    O2A Cu2 N2A C10A . . . . -44.3(2) ?
    N4A Cu2 N2A C10A . . . . 50.3(6) ?
    N3A Cu2 N2A C10A . . . . 126.9(2) ?
    Br1 Cu2 N2A C10A . . . . -140.1(2) ?
    O2A Cu2 N2A C11A . . . . -172.5(2) ?
    N4A Cu2 N2A C11A . . . . -77.9(5) ?
    N3A Cu2 N2A C11A . . . . -1.3(2) ?
    Br1 Cu2 N2A C11A . . . . 91.8(2) ?
    O2A Cu2 N3A C13A . . . . -153.7(5) ?
    N4A Cu2 N3A C13A . . . . -36.5(3) ?
    N2A Cu2 N3A C13A . . . . 157.1(3) ?
    Br1 Cu2 N3A C13A . . . . 60.3(3) ?
    O2A Cu2 N3A C12A . . . . 78.7(6) ?
    N4A Cu2 N3A C12A . . . . -164.1(2) ?
    N2A Cu2 N3A C12A . . . . 29.5(2) ?
    Br1 Cu2 N3A C12A . . . . -67.3(2) ?
    O2A Cu2 N4A C16A . . . . 23.2(3) ?
    N3A Cu2 N4A C16A . . . . -146.5(3) ?
    N2A Cu2 N4A C16A . . . . -71.1(6) ?
    Br1 Cu2 N4A C16A . . . . 119.3(3) ?
    O2A Cu2 N4A C15A . . . . -157.8(3) ?
    N3A Cu2 N4A C15A . . . . 32.5(3) ?
    N2A Cu2 N4A C15A . . . . 107.9(5) ?
    Br1 Cu2 N4A C15A . . . . -61.7(3) ?
    O1B Cu1 N1B C7B . . . . 0.2(3) ?
    O1A Cu1 N1B C7B . . . . -157.3(3) ?
    N1A Cu1 N1B C7B . . . . 99.6(4) ?
    O1B Cu1 N1B C8B . . . . -176.2(2) ?
    O1A Cu1 N1B C8B . . . . 26.3(3) ?
    N1A Cu1 N1B C8B . . . . -76.7(4) ?
    O2B Cu3 N2B C10B . . . . -47.5(2) ?
    N4B Cu3 N2B C10B . . . . 47.9(7) ?
    N3B Cu3 N2B C10B . . . . 124.4(2) ?
    Br1 Cu3 N2B C10B . . . . -143.9(2) ?
    O2B Cu3 N2B C11B . . . . -171.4(2) ?
    N4B Cu3 N2B C11B . . . . -76.0(6) ?
    N3B Cu3 N2B C11B . . . . 0.5(2) ?
    Br1 Cu3 N2B C11B . . . . 92.3(2) ?
    O2B Cu3 N3B C12B . . . . 73.8(6) ?
    N4B Cu3 N3B C12B . . . . -162.7(2) ?
    N2B Cu3 N3B C12B . . . . 28.3(2) ?
    Br1 Cu3 N3B C12B . . . . -69.4(2) ?
    O2B Cu3 N3B C13B . . . . -157.7(5) ?
    N4B Cu3 N3B C13B . . . . -34.2(3) ?
    N2B Cu3 N3B C13B . . . . 156.8(3) ?
    Br1 Cu3 N3B C13B . . . . 59.2(3) ?
    O2B Cu3 N4B C16B . . . . 22.2(3) ?
    N3B Cu3 N4B C16B . . . . -148.3(3) ?
    N2B Cu3 N4B C16B . . . . -72.8(7) ?
    Br1 Cu3 N4B C16B . . . . 118.9(3) ?
    O2B Cu3 N4B C15B . . . . -158.7(3) ?
    N3B Cu3 N4B C15B . . . . 30.7(3) ?
    N2B Cu3 N4B C15B . . . . 106.3(6) ?
    Br1 Cu3 N4B C15B . . . . -62.1(3) ?
    Cu1 O1A C1A C2A . . . . -175.0(3) ?
    Cu1 O1A C1A C6A . . . . 4.6(5) ?
    O1A C1A C2A C3A . . . . 179.2(3) ?
    C6A C1A C2A C3A . . . . -0.3(5) ?
    C1A C2A C3A C4A . . . . 0.6(6) ?
    C2A C3A C4A C5A . . . . -0.4(6) ?
    C3A C4A C5A C6A . . . . -0.1(6) ?
    C4A C5A C6A C7A . . . . 177.0(4) ?
    C4A C5A C6A C1A . . . . 0.4(6) ?
    O1A C1A C6A C5A . . . . -179.7(3) ?
    C2A C1A C6A C5A . . . . -0.2(5) ?
    O1A C1A C6A C7A . . . . 3.9(5) ?
    C2A C1A C6A C7A . . . . -176.5(3) ?
    C8A N1A C7A C6A . . . . 177.2(3) ?
    Cu1 N1A C7A C6A . . . . -1.2(5) ?
    C5A C6A C7A N1A . . . . 178.1(3) ?
    C1A C6A C7A N1A . . . . -5.5(6) ?
    C7A N1A C8A C9A . . . . -99.0(4) ?
    Cu1 N1A C8A C9A . . . . 79.5(3) ?
    N1A C8A C9A C10A . . . . -62.8(4) ?
    C11A N2A C10A C9A . . . . 78.5(4) ?
    Cu2 N2A C10A C9A . . . . -48.5(3) ?
    C8A C9A C10A N2A . . . . -170.5(3) ?
    C10A N2A C11A C12A . . . . -157.2(3) ?
    Cu2 N2A C11A C12A . . . . -26.9(3) ?
    C13A N3A C12A C11A . . . . 177.1(3) ?
    Cu2 N3A C12A C11A . . . . -52.1(3) ?
    N2A C11A C12A N3A . . . . 52.6(4) ?
    C12A N3A C13A C14A . . . . -178.0(3) ?
    Cu2 N3A C13A C14A . . . . 57.9(4) ?
    N3A C13A C14A C15A . . . . -70.2(4) ?
    C16A N4A C15A C14A . . . . 128.7(4) ?
    Cu2 N4A C15A C14A . . . . -50.3(4) ?
    C13A C14A C15A N4A . . . . 66.5(5) ?
    C15A N4A C16A C17A . . . . 172.5(4) ?
    Cu2 N4A C16A C17A . . . . -8.5(5) ?
    N4A C16A C17A C18A . . . . 176.1(4) ?
    N4A C16A C17A C22A . . . . -12.0(6) ?
    C22A C17A C18A C19A . . . . 1.8(6) ?
    C16A C17A C18A C19A . . . . 174.1(4) ?
    C17A C18A C19A C20A . . . . -1.6(6) ?
    C18A C19A C20A C21A . . . . 0.4(6) ?
    C19A C20A C21A C22A . . . . 0.5(6) ?
    Cu2 O2A C22A C21A . . . . -162.7(3) ?
    Cu2 O2A C22A C17A . . . . 17.2(5) ?
    C20A C21A C22A O2A . . . . 179.6(3) ?
    C20A C21A C22A C17A . . . . -0.3(6) ?
    C18A C17A C22A O2A . . . . 179.2(3) ?
    C16A C17A C22A O2A . . . . 7.5(5) ?
    C18A C17A C22A C21A . . . . -0.9(5) ?
    C16A C17A C22A C21A . . . . -172.6(3) ?
    Cu1 O1B C1B C2B . . . . 171.7(2) ?
    Cu1 O1B C1B C6B . . . . -8.0(5) ?
    O1B C1B C2B C3B . . . . 179.3(3) ?
    C6B C1B C2B C3B . . . . -1.0(5) ?
    C1B C2B C3B C4B . . . . -1.6(6) ?
    C2B C3B C4B C5B . . . . 2.6(6) ?
    C3B C4B C5B C6B . . . . -1.2(6) ?
    O1B C1B C6B C5B . . . . -177.9(3) ?
    C2B C1B C6B C5B . . . . 2.3(5) ?
    O1B C1B C6B C7B . . . . 6.1(6) ?
    C2B C1B C6B C7B . . . . -173.7(3) ?
    C4B C5B C6B C1B . . . . -1.3(6) ?
    C4B C5B C6B C7B . . . . 175.0(4) ?
    C8B N1B C7B C6B . . . . 174.9(3) ?
    Cu1 N1B C7B C6B . . . . -1.5(5) ?
    C1B C6B C7B N1B . . . . -1.2(6) ?
    C5B C6B C7B N1B . . . . -177.2(3) ?
    C7B N1B C8B C9B . . . . -114.7(3) ?
    Cu1 N1B C8B C9B . . . . 61.9(3) ?
    N1B C8B C9B C10B . . . . 66.7(4) ?
    C11B N2B C10B C9B . . . . -53.5(4) ?
    Cu3 N2B C10B C9B . . . . -174.8(2) ?
    C8B C9B C10B N2B . . . . -176.2(3) ?
    C10B N2B C11B C12B . . . . -153.5(3) ?
    Cu3 N2B C11B C12B . . . . -29.3(3) ?
    C13B N3B C12B C11B . . . . 175.5(3) ?
    Cu3 N3B C12B C11B . . . . -52.1(3) ?
    N2B C11B C12B N3B . . . . 54.5(4) ?
    C12B N3B C13B C14B . . . . -179.3(3) ?
    Cu3 N3B C13B C14B . . . . 55.2(4) ?
    N3B C13B C14B C15B . . . . -69.3(4) ?
    C16B N4B C15B C14B . . . . 129.3(4) ?
    Cu3 N4B C15B C14B . . . . -49.8(4) ?
    C13B C14B C15B N4B . . . . 67.2(5) ?
    C15B N4B C16B C17B . . . . 171.6(4) ?
    Cu3 N4B C16B C17B . . . . -9.3(5) ?
    N4B C16B C17B C18B . . . . 176.7(3) ?
    N4B C16B C17B C22B . . . . -9.0(6) ?
    C22B C17B C18B C19B . . . . -0.7(5) ?
    C16B C17B C18B C19B . . . . 173.9(4) ?
    C17B C18B C19B C20B . . . . 0.6(6) ?
    C18B C19B C20B C21B . . . . -0.4(6) ?
    C19B C20B C21B C22B . . . . 0.1(6) ?
    Cu3 O2B C22B C21B . . . . -163.7(2) ?
    Cu3 O2B C22B C17B . . . . 17.3(5) ?
    C20B C21B C22B O2B . . . . -179.2(3) ?
    C20B C21B C22B C17B . . . . -0.2(5) ?
    C18B C17B C22B O2B . . . . 179.4(3) ?
    C16B C17B C22B O2B . . . . 5.1(5) ?
    C18B C17B C22B C21B . . . . 0.4(5) ?
    C16B C17B C22B C21B . . . . -173.9(3) ?
    C13S N1S C11S O1S . . . . 2.2(6) ?
    C12S N1S C11S O1S . . . . -179.9(4) ?
    C22S N2S C21S O2S . . . . -171.6(12) ?
    C23S N2S C21S O2S . . . . 4(2) ?
    C23T N2T C21T O2T . . . . 18(3) ?
    C22T N2T C21T O2T . . . . -172.4(18) ?
loop_
    _geom_hbond_atom_site_label_D
    _geom_hbond_atom_site_label_H
    _geom_hbond_atom_site_label_A
    _geom_hbond_site_symmetry_A
    _geom_hbond_distance_DH
    _geom_hbond_distance_HA
    _geom_hbond_distance_DA
    _geom_hbond_angle_DHA
    N2A H2AB O2B . 0.93 2.00 2.919(4) 169.7
    N3A H3AB Br2 . 0.93 2.50 3.429(3) 174.1
    N2B H2BB O2A . 0.93 2.14 3.061(4) 172.2
    N3B H3BB O1S . 0.93 2.39 3.005(4) 123.2
_iucr_refine_instructions_details
;
TITL ga08-5 in P6(1)
CELL 0.71073  18.7450  18.7450  28.2531  90.000  90.000 120.000
ZERR    6.00   0.0002   0.0002   0.0005   0.000   0.000   0.000
LATT -1
SYMM -Y, X-Y, 0.33333+Z
SYMM -X+Y, -X, 0.66667+Z
SYMM -X, -Y, 0.5+Z
SYMM Y, -X+Y, 0.83333+Z
SYMM X-Y, X, 0.16667+Z
SFAC C H N O CU BR
UNIT 300 420 60 36 18 12
TEMP -73
L.S. 8
rem DAMP 800
ACTA 51
CONF
BOND $H
htab
HTAB N2A O2B
HTAB N3A Br2
HTAB N2B O2A
HTAB N3B O1S
OMIT     0   4   0
OMIT    -2   5  -1
OMIT    -2   5   1
OMIT    -3   4   1
OMIT    -3   4  -1
OMIT    -3   5   0
OMIT    -3   6   1
OMIT    -3   5   1
OMIT    -4   5  -2
OMIT    -4   5   2
OMIT    -5   6   0
OMIT    -3   6   0
OMIT    -3   5  -1
isor .01 o2s n2s c21s c22s c23s
isor .01 o2t n2t c21t c22t c23t
EADP O2S O2T
EADP N2S N2T
EADP C21S C21T
EADP C22S C22T
EADP C23S C23T
mpla 6 cu1 o1a c1a c6a c7a n1a
mpla 6 cu2 o1b c1b c6b c7b n1b
mpla 4 o2a n2a n3a n4a cu2
mpla 4 o2b n2b n3b n4b cu3
WGHT    0.033000
FVAR       1.14688   0.60264
BR1   6    0.890656    0.146784    0.176552    11.00000    0.04361    0.04516 =
         0.03412   -0.00110   -0.00490    0.02668
BR2   6    0.749211    0.144776   -0.044701    11.00000    0.04496    0.04672 =
         0.04178   -0.00269   -0.00779    0.01943
CU1   5    0.614823    0.328493    0.135041    11.00000    0.03098    0.03423 =
         0.03892   -0.00457   -0.00501    0.01747
CU2   5    0.780937    0.133858    0.107128    11.00000    0.02926    0.03289 =
         0.03303    0.00229    0.00253    0.01615
CU3   5    0.897671    0.270745    0.235668    11.00000    0.02613    0.03592 =
         0.03209    0.00368   -0.00041    0.01360
O1A   4    0.520444    0.264809    0.173444    11.00000    0.03660    0.05146 =
         0.04651   -0.00510    0.00159    0.01562
O2A   4    0.694137    0.118838    0.150223    11.00000    0.02805    0.03396 =
         0.04247   -0.00393    0.00286    0.01162
O1B   4    0.682411    0.411004    0.090956    11.00000    0.04074    0.03627 =
         0.04257   -0.00022   -0.00587    0.01793
O2B   4    0.913087    0.347400    0.186182    11.00000    0.02623    0.03731 =
         0.03477    0.00369   -0.00155    0.01000
N1A   3    0.575585    0.244886    0.084477    11.00000    0.03396    0.03402 =
         0.03952   -0.00209   -0.00542    0.02221
N2A   3    0.818105    0.257961    0.102969    11.00000    0.02522    0.03498 =
         0.03218   -0.00064   -0.00035    0.01453
AFIX  13
H2AB  2    0.843586    0.280997    0.131649    11.00000   -1.20000
AFIX   0
N3A   3    0.863111    0.161839    0.054014    11.00000    0.04143    0.04771 =
         0.02903    0.00546   -0.00071    0.02794
AFIX  13
H3AB  2    0.835813    0.160344    0.026221    11.00000   -1.20000
AFIX   0
N4A   3    0.730063    0.013406    0.097075    11.00000    0.04495    0.03436 =
         0.03718    0.00016    0.00110    0.02318
N1B   3    0.679560    0.393448    0.190031    11.00000    0.03491    0.03431 =
         0.04268   -0.00293   -0.00251    0.01899
N2B   3    0.772055    0.232793    0.235411    11.00000    0.02700    0.02777 =
         0.03150    0.00298    0.00261    0.00721
AFIX  13
H2BB  2    0.748948    0.202531    0.207967    11.00000   -1.20000
AFIX   0
N3B   3    0.867618    0.198300    0.293759    11.00000    0.03960    0.04194 =
         0.03246   -0.00116   -0.00143    0.02292
AFIX  13
H3BB  2    0.868241    0.230611    0.318911    11.00000   -1.20000
AFIX   0
N4B   3    1.018239    0.321266    0.246277    11.00000    0.03027    0.04244 =
         0.02824   -0.00291   -0.00201    0.01749
C1A   1    0.452211    0.196655    0.163534    11.00000    0.02655    0.03712 =
         0.05351   -0.00285   -0.00859    0.01859
C2A   1    0.388532    0.163973    0.195810    11.00000    0.04210    0.04991 =
         0.05328    0.00596    0.00415    0.02331
AFIX  43
H2AA  2    0.395245    0.191156    0.225235    11.00000   -1.20000
AFIX   0
C3A   1    0.314798    0.092290    0.186386    11.00000    0.04000    0.05189 =
         0.07972    0.02779    0.00868    0.02551
AFIX  43
H3AA  2    0.271918    0.071672    0.209262    11.00000   -1.20000
AFIX   0
C4A   1    0.302902    0.050252    0.143851    11.00000    0.04060    0.04603 =
         0.07332    0.00446   -0.00720    0.01840
AFIX  43
H4AA  2    0.252636    0.001047    0.137420    11.00000   -1.20000
AFIX   0
C5A   1    0.365489    0.081789    0.111743    11.00000    0.03751    0.03902 =
         0.06720    0.00285   -0.00460    0.02117
AFIX  43
H5AA  2    0.357880    0.053383    0.082673    11.00000   -1.20000
AFIX   0
C6A   1    0.440209    0.153855    0.119595    11.00000    0.03094    0.03037 =
         0.05191    0.00221   -0.00633    0.01680
C7A   1    0.502936    0.178822    0.084257    11.00000    0.04182    0.03706 =
         0.04490   -0.00704   -0.01239    0.02437
AFIX  43
H7AA  2    0.490272    0.143378    0.057712    11.00000   -1.20000
AFIX   0
C8A   1    0.629330    0.253666    0.044971    11.00000    0.03949    0.05002 =
         0.03354   -0.00943   -0.01063    0.02728
AFIX  23
H8AA  2    0.659383    0.311949    0.034676    11.00000   -1.20000
H8AB  2    0.595427    0.219977    0.018045    11.00000   -1.20000
AFIX   0
C9A   1    0.691513    0.226666    0.058269    11.00000    0.03815    0.04049 =
         0.03367   -0.00777   -0.00671    0.02321
AFIX  23
H9AA  2    0.660833    0.168382    0.068528    11.00000   -1.20000
H9AB  2    0.723322    0.229572    0.029643    11.00000   -1.20000
AFIX   0
C10A  1    0.752033    0.277700    0.097420    11.00000    0.02748    0.03355 =
         0.03481   -0.00294    0.00086    0.01763
AFIX  23
H10A  2    0.776558    0.336959    0.089869    11.00000   -1.20000
H10B  2    0.721816    0.267226    0.127700    11.00000   -1.20000
AFIX   0
C11A  1    0.882225    0.297498    0.066302    11.00000    0.03073    0.03874 =
         0.03892    0.00715    0.00295    0.01130
AFIX  23
H11A  2    0.921581    0.355134    0.075373    11.00000   -1.20000
H11B  2    0.856726    0.298034    0.035716    11.00000   -1.20000
AFIX   0
C12A  1    0.927009    0.249142    0.061498    11.00000    0.02560    0.05000 =
         0.04108    0.01510    0.00580    0.01611
AFIX  23
H12A  2    0.965394    0.269714    0.034285    11.00000   -1.20000
H12B  2    0.958979    0.254783    0.090538    11.00000   -1.20000
AFIX   0
C13A  1    0.898017    0.107834    0.046347    11.00000    0.05858    0.06538 =
         0.04389    0.01187    0.01578    0.04498
AFIX  23
H13A  2    0.930055    0.109542    0.074611    11.00000   -1.20000
H13B  2    0.936142    0.128366    0.019016    11.00000   -1.20000
AFIX   0
C14A  1    0.832731    0.021448    0.037273    11.00000    0.07115    0.06375 =
         0.04761   -0.00002    0.00803    0.04957
AFIX  23
H14A  2    0.858765   -0.010087    0.025855    11.00000   -1.20000
H14B  2    0.796173    0.021016    0.011849    11.00000   -1.20000
AFIX   0
C15A  1    0.781403   -0.020895    0.080291    11.00000    0.05828    0.05164 =
         0.05291   -0.00272    0.00804    0.03473
AFIX  23
H15A  2    0.744997   -0.079966    0.072871    11.00000   -1.20000
H15B  2    0.818535   -0.017218    0.106273    11.00000   -1.20000
AFIX   0
C16A  1    0.653870   -0.036366    0.103877    11.00000    0.04365    0.02789 =
         0.04171   -0.00057   -0.00215    0.01638
AFIX  43
H16A  2    0.633653   -0.091618    0.093946    11.00000   -1.20000
AFIX   0
C17A  1    0.594644   -0.018178    0.125041    11.00000    0.03201    0.03776 =
         0.03574    0.00225   -0.00668    0.01612
C18A  1    0.512750   -0.081534    0.126269    11.00000    0.04110    0.03138 =
         0.04950   -0.00064   -0.00717    0.00855
AFIX  43
H18A  2    0.498017   -0.131975    0.110705    11.00000   -1.20000
AFIX   0
C19A  1    0.453563   -0.073382    0.148964    11.00000    0.02662    0.04779 =
         0.06377    0.01270   -0.00178    0.00661
AFIX  43
H19A  2    0.397877   -0.116800    0.148689    11.00000   -1.20000
AFIX   0
C20A  1    0.476001   -0.000233    0.172634    11.00000    0.03082    0.05303 =
         0.05252    0.00858    0.00278    0.02164
AFIX  43
H20A  2    0.435139    0.006109    0.188877    11.00000   -1.20000
AFIX   0
C21A  1    0.555295    0.062377    0.172975    11.00000    0.03296    0.03776 =
         0.05435   -0.00277   -0.00015    0.01614
AFIX  43
H21A  2    0.568660    0.111453    0.189724    11.00000   -1.20000
AFIX   0
C22A  1    0.617990    0.056743    0.149354    11.00000    0.02708    0.03042 =
         0.02975    0.00804   -0.00128    0.01033
C1B   1    0.750593    0.481309    0.098641    11.00000    0.03579    0.03618 =
         0.05069    0.00169    0.00052    0.02389
C2B   1    0.796149    0.527908    0.059843    11.00000    0.03869    0.04625 =
         0.05135    0.00565   -0.00076    0.02328
AFIX  43
H2BA  2    0.777518    0.507800    0.028783    11.00000   -1.20000
AFIX   0
C3B   1    0.867213    0.602081    0.065543    11.00000    0.04626    0.05852 =
         0.07355    0.02272    0.01359    0.03347
AFIX  43
H3BA  2    0.897444    0.631560    0.038376    11.00000   -1.20000
AFIX   0
C4B   1    0.895945    0.635043    0.110223    11.00000    0.04017    0.04156 =
         0.08196    0.00926   -0.00058    0.01023
AFIX  43
H4BA  2    0.943974    0.687482    0.113881    11.00000   -1.20000
AFIX   0
C5B   1    0.852538    0.589233    0.149189    11.00000    0.04718    0.03604 =
         0.07310   -0.00299   -0.01244    0.01739
AFIX  43
H5BA  2    0.871917    0.610395    0.179990    11.00000   -1.20000
AFIX   0
C6B   1    0.780214    0.511876    0.144429    11.00000    0.02749    0.03157 =
         0.05604    0.00344   -0.00300    0.01630
C7B   1    0.743782    0.466401    0.187194    11.00000    0.03594    0.03129 =
         0.05221   -0.01290   -0.01067    0.02020
AFIX  43
H7BA  2    0.769283    0.492378    0.216157    11.00000   -1.20000
AFIX   0
C8B   1    0.657749    0.356471    0.237176    11.00000    0.03986    0.03856 =
         0.04191   -0.01269   -0.00482    0.02096
AFIX  23
H8BA  2    0.600080    0.340928    0.244397    11.00000   -1.20000
H8BB  2    0.693780    0.397341    0.261036    11.00000   -1.20000
AFIX   0
C9B   1    0.667081    0.280546    0.240217    11.00000    0.02755    0.02930 =
         0.04150   -0.00289    0.00144    0.01360
AFIX  23
H9BA  2    0.634652    0.241797    0.214583    11.00000   -1.20000
H9BB  2    0.644676    0.252501    0.270832    11.00000   -1.20000
AFIX   0
C10B  1    0.756702    0.302331    0.235971    11.00000    0.03053    0.02438 =
         0.03437   -0.00065   -0.00566    0.01395
AFIX  23
H10C  2    0.779498    0.334374    0.206498    11.00000   -1.20000
H10D  2    0.787675    0.338756    0.262768    11.00000   -1.20000
AFIX   0
C11B  1    0.733754    0.176760    0.276969    11.00000    0.03484    0.04024 =
         0.04372    0.01194    0.00765    0.01607
AFIX  23
H11C  2    0.734464    0.209116    0.304842    11.00000   -1.20000
H11D  2    0.675726    0.135679    0.269753    11.00000   -1.20000
AFIX   0
C12B  1    0.781033    0.133814    0.287652    11.00000    0.03733    0.03709 =
         0.04086    0.01290    0.00866    0.01556
AFIX  23
H12C  2    0.759945    0.100673    0.316914    11.00000   -1.20000
H12D  2    0.775707    0.096672    0.261286    11.00000   -1.20000
AFIX   0
C13B  1    0.921014    0.164638    0.308284    11.00000    0.05275    0.06095 =
         0.04278    0.02086    0.00649    0.03467
AFIX  23
H13C  2    0.918936    0.125745    0.283878    11.00000   -1.20000
H13D  2    0.900414    0.133986    0.338374    11.00000   -1.20000
AFIX   0
C14B  1    1.009528    0.233655    0.314715    11.00000    0.04343    0.06606 =
         0.04026    0.00676   -0.00400    0.03266
AFIX  23
H14C  2    1.010022    0.275710    0.336124    11.00000   -1.20000
H14D  2    1.041300    0.210981    0.330208    11.00000   -1.20000
AFIX   0
C15B  1    1.051647    0.274612    0.269246    11.00000    0.02991    0.06025 =
         0.04917    0.00077   -0.00936    0.02131
AFIX  23
H15C  2    1.110831    0.312262    0.275792    11.00000   -1.20000
H15D  2    1.047481    0.231847    0.247029    11.00000   -1.20000
AFIX   0
C16B  1    1.068967    0.395167    0.234043    11.00000    0.02334    0.05033 =
         0.03390   -0.01196   -0.00378    0.01590
AFIX  43
H16B  2    1.124034    0.416888    0.244749    11.00000   -1.20000
AFIX   0
C17B  1    1.052823    0.449850    0.205874    11.00000    0.03317    0.03631 =
         0.02843   -0.00960   -0.00115    0.01706
C18B  1    1.116794    0.530912    0.198480    11.00000    0.03537    0.04073 =
         0.04731   -0.01826   -0.00265    0.01523
AFIX  43
H18B  2    1.167482    0.549513    0.214677    11.00000   -1.20000
AFIX   0
C19B  1    1.108862    0.583600    0.169068    11.00000    0.04298    0.02667 =
         0.08120   -0.00185    0.01252    0.00860
AFIX  43
H19B  2    1.153442    0.637993    0.164502    11.00000   -1.20000
AFIX   0
C20B  1    1.034823    0.556997    0.145765    11.00000    0.05053    0.03138 =
         0.06290   -0.00036    0.00169    0.01969
AFIX  43
H20B  2    1.028645    0.593663    0.125215    11.00000   -1.20000
AFIX   0
C21B  1    0.970761    0.479055    0.151881    11.00000    0.03317    0.03890 =
         0.04992   -0.00062    0.00074    0.01737
AFIX  43
H21B  2    0.920637    0.462291    0.135423    11.00000   -1.20000
AFIX   0
C22B  1    0.977125    0.422611    0.182107    11.00000    0.02909    0.03314 =
         0.03221   -0.00420    0.00386    0.01411
O1S   4    0.911497    0.373754    0.311163    11.00000    0.03997    0.04332 =
         0.05163   -0.00438    0.00299    0.01546
N1S   3    1.016794    0.503978    0.322381    11.00000    0.03079    0.04203 =
         0.05144   -0.01075   -0.00420    0.01419
C11S  1    0.945090    0.448003    0.304116    11.00000    0.03504    0.05744 =
         0.04572   -0.00815    0.00160    0.02474
AFIX  43
H11E  2    0.917664    0.467161    0.283949    11.00000   -1.20000
AFIX   0
C12S  1    1.053265    0.591538    0.312601    11.00000    0.04867    0.04866 =
         0.09175   -0.00689    0.00660    0.01500
AFIX 137
H12E  2    1.012134    0.601920    0.297666    11.00000   -1.50000
H12F  2    1.100349    0.609165    0.291250    11.00000   -1.50000
H12G  2    1.071884    0.622524    0.342297    11.00000   -1.50000
AFIX   0
C13S  1    1.062503    0.477983    0.351864    11.00000    0.06342    0.07130 =
         0.07547   -0.01895   -0.03226    0.02684
AFIX 137
H13E  2    1.037595    0.417991    0.349975    11.00000   -1.50000
H13F  2    1.061231    0.494046    0.384726    11.00000   -1.50000
H13G  2    1.119720    0.504261    0.340912    11.00000   -1.50000
AFIX   0
PART   1
same o1s > c13s
O2S   4    0.267141    0.124228    0.296621    21.00000    0.12104    0.11241 =
         0.08176   -0.00431   -0.00389    0.05487
N2S   3    0.266575    0.072419    0.367718    21.00000    0.06615    0.04896 =
         0.07755    0.00552    0.00584    0.02198
C21S  1    0.295701    0.100371    0.324459    21.00000    0.10431    0.08688 =
         0.07948   -0.01245   -0.00915    0.05319
AFIX  43
H21C  2    0.344775    0.100766    0.315571    21.00000   -1.20000
AFIX   0
C22S  1    0.317090    0.056323    0.399107    21.00000    0.09880    0.08327 =
         0.10604    0.02884    0.00884    0.04661
AFIX 137
H22A  2    0.373386    0.082326    0.386664    21.00000   -1.50000
H22B  2    0.294733   -0.003271    0.401619    21.00000   -1.50000
H22C  2    0.317643    0.078924    0.430471    21.00000   -1.50000
AFIX   0
C23S  1    0.189219    0.065784    0.382147    21.00000    0.10458    0.10773 =
         0.11853   -0.00231    0.01778    0.05004
AFIX 137
H23A  2    0.171207    0.090938    0.358014    21.00000   -1.50000
H23B  2    0.196756    0.094366    0.412369    21.00000   -1.50000
H23C  2    0.147430    0.007565    0.385807    21.00000   -1.50000
AFIX   0
PART   2
same o1s > c13s
O2T   4    0.232786    0.087231    0.296508   -21.00000    0.12104    0.11241 =
         0.08176   -0.00431   -0.00389    0.05487
N2T   3    0.241367    0.055316    0.371556   -21.00000    0.06615    0.04896 =
         0.07755    0.00552    0.00584    0.02198
C21T  1    0.212009    0.079533    0.336450   -21.00000    0.10431    0.08688 =
         0.07948   -0.01245   -0.00915    0.05319
AFIX  43
H21D  2    0.170068    0.091964    0.344117   -21.00000   -1.20000
AFIX   0
C22T  1    0.197808    0.041165    0.415446   -21.00000    0.09880    0.08327 =
         0.10604    0.02884    0.00884    0.04661
AFIX 137
H22D  2    0.140538    0.025942    0.409032   -21.00000   -1.50000
H22E  2    0.224123    0.091475    0.434602   -21.00000   -1.50000
H22F  2    0.199009   -0.003588    0.432686   -21.00000   -1.50000
AFIX   0
C23T  1    0.318401    0.057625    0.367427   -21.00000    0.10458    0.10773 =
         0.11853   -0.00231    0.01778    0.05004
AFIX 137
H23D  2    0.353724    0.100813    0.344968   -21.00000   -1.50000
H23E  2    0.309000    0.004219    0.356035   -21.00000   -1.50000
H23F  2    0.345358    0.069427    0.398443   -21.00000   -1.50000
PART   0
HKLF 4
REM  ga08-5 in P6(1)
REM R1 =  0.0302 for   8463 Fo > 4sig(Fo)  and  0.0477 for all  11660 data
REM    662 parameters refined using     85 restraints
END
WGHT      0.0330      0.0000
REM Highest difference peak  0.388,  deepest hole -0.260,  1-sigma level  0.059
Q1    1   0.7356  0.1316 -0.0747  11.00000  0.05    0.39
Q2    1   0.7455  0.1358 -0.0129  11.00000  0.05    0.33
Q3    1   0.0246  0.0669  0.3322  11.00000  0.05    0.29
Q4    1   0.7761 -0.0051  0.0365  11.00000  0.05    0.28
Q5    1   0.8789  0.1237  0.1452  11.00000  0.05    0.27
Q6    1   0.7306  0.0881  0.1095  11.00000  0.05    0.27
Q7    1   0.2013  0.0143  0.3802  11.00000  0.05    0.27
Q8    1   0.9114  0.1522  0.2094  11.00000  0.05    0.27
Q9    1   0.7999  0.1869 -0.0471  11.00000  0.05    0.26
Q10   1   0.7842  0.1407  0.1353  11.00000  0.05    0.25
Q11   1   0.7893  0.2600  0.1007  11.00000  0.05    0.25
Q12   1   0.8613  0.3093  0.1022  11.00000  0.05    0.25
Q13   1   0.6107  0.3318  0.1036  11.00000  0.05    0.25
Q14   1   0.7510  0.1018 -0.0467  11.00000  0.05    0.24
Q15   1   0.7578  0.2100 -0.0466  11.00000  0.05    0.24
Q16   1   0.8866  0.2645  0.0525  11.00000  0.05    0.24
Q17   1   0.6436  0.3333  0.1705  11.00000  0.05    0.24
Q18   1   0.7504  0.4807  0.1616  11.00000  0.05    0.24
Q19   1   0.0958  0.0958  0.2484  11.00000  0.05    0.23
Q20   1   0.6984  0.4277  0.1856  11.00000  0.05    0.23
;
loop_
    _platon_squeeze_void_nr
    _platon_squeeze_void_average_x
    _platon_squeeze_void_average_y
    _platon_squeeze_void_average_z
    _platon_squeeze_void_volume
    _platon_squeeze_void_count_electrons
    _platon_squeeze_void_content
    1 0.000 0.000 -0.001 487 39 ' '
_platon_squeeze_details
;
;
data_global
_journal_date_recd_electronic     2011-07-21
_journal_date_accepted     2011-08-01
_journal_name_full     'Acta Crystallographica, Section E'
_journal_year     2011
_journal_volume     67
_journal_issue      9
_journal_page_first     m1197
_journal_page_last     m1198
_journal_paper_category     QM
_journal_coeditor_code     BT5585
_publ_contact_author_name     'Ray J. Butcher'
_publ_contact_author_address
;
Department of Chemistry
Howard University
525 College Street NW
Washington DC 20059
USA
;
_publ_contact_author_email     'rbutcher99@yahoo.com'
_publ_contact_author_fax     '202-806-5442'
_publ_contact_author_phone     '202-806-9892'
_publ_section_title
;\
\m-Bromido-bis{\m-2,2'-[4,7-diazadecane-1,10-diylbis(nitrilomethanylylidene)]\
diphenolato}tricopper(II) bromide dimethylformamide disolvate
;
loop_
    _publ_author_name
    _publ_author_footnote
    _publ_author_address
    'Assey, Gervas' ?
;
Department of Chemistry
Howard University
525 College Street NW
Washington
DC 20059
USA
;
    'Butcher, Ray J.' .
;
Department of Chemistry
Howard University
525 College Street NW
Washington
DC 20059
USA
;
    'Gultneh, Yilma' .
;
Department of Chemistry
Howard University
525 College Street NW
Washington
DC 20059
USA
;
