# Supplementary material for: μ-Bromido-bis{μ-2,2′-[4,7-diaza­decane-1,10-diylbis(nitrilo­methanylyl­idene)]diphenolato}tricopper(II) bromide dimethyl­formamide disolvate
Source: Acta Crystallogr Sect E Struct Rep Online. 2011 Aug 6;67(Pt 9):m1197–8. doi: 10.1107/S160053681103090X (PMC3200975; doi:10.1107/S160053681103090X)
Supplement: Supplementary file 2 [file e-67-m1197-Isup2.hkl]

#
# h,k,l, Fc-squared, Fo-squared, sigma(Fo-squared) and status flag
#
data_I
_shelx_title ' ga08-5 in P6(1)                                    '
_shelx_refln_list_code   4
_shelx_F_calc_maximum    395.14
_exptl_crystal_F_000    3870.00
_reflns_d_resolution_high    0.7709
 
loop_
 _symmetry_equiv_pos_as_xyz
 x,y,z
 x-y,x,1/6+z
 -y,x-y,1/3+z
 -x,-y,1/2+z
 -x+y,-x,2/3+z
 y,-x+y,5/6+z
 
_cell_length_a 18.74500
_cell_length_b  18.7450
_cell_length_c  28.2531
_cell_angle_alpha   90.000
_cell_angle_beta   90.000
_cell_angle_gamma  120.000
 
_shelx_F_squared_multiplier     1.000
 
loop_
 _refln_index_h
 _refln_index_k
 _refln_index_l
 _refln_F_squared_calc
 _refln_F_squared_meas
 _refln_F_squared_sigma
 _refln_observed_status
 _refln_sint/lambda
   0   1 -35      560.38      529.65    350.61 o   0.62017
  -1   2 -35      799.73      847.41    351.70 o   0.62169
   0   2 -35       45.57      147.79    379.37 o   0.62246
  -2   3 -35       95.95      184.95    422.10 o   0.62474
  -1   3 -35      374.81      367.75    342.71 o   0.62474
   0   1 -34      624.20      674.30    340.58 o   0.60249
  -1   2 -34      102.70      249.24    333.78 o   0.60406
   0   2 -34     1004.87     1037.76    335.47 o   0.60485
  -2   3 -34       16.45      208.23    324.41 o   0.60720
  -1   3 -34     1050.76     1045.16    335.79 o   0.60720
   0   3 -34      493.89      470.79    335.31 o   0.60876
  -3   4 -34     2421.21     2774.06    352.46 o   0.61187
  -2   4 -34      382.78      531.88    336.97 o   0.61109
  -1   4 -34      660.20      862.75    337.01 o   0.61187
   0   4 -34     1908.72     2217.84    394.68 o   0.61419
  -4   5 -34       79.68      218.31    345.73 o   0.61804
  -3   5 -34     3446.04     4229.47    326.44 o   0.61650
  -2   5 -34     1008.79      726.58    346.95 o   0.61650
  -1   5 -34      601.99      420.60    391.05 o   0.61804
   0   5 -34      576.30      881.52    397.51 o   0.62110
  -4   6 -34      618.88      459.78    318.58 o   0.62339
  -3   6 -34      266.21      407.92    354.25 o   0.62262
  -2   6 -34     1162.44     1154.66    356.91 o   0.62339
   0   1 -33      752.54      791.76    326.62 o   0.58482
  -1   2 -33     1472.78     1581.86    290.12 o   0.58644
   0   2 -33     2897.45     3435.91    336.80 o   0.58725
  -2   3 -33      585.35      639.45    292.23 o   0.58966
  -1   3 -33      607.17      574.12    283.05 o   0.58966
   0   3 -33     1264.49     1349.13    324.32 o   0.59127
  -3   4 -33       44.55       30.62    266.37 o   0.59447
  -2   4 -33        6.96      196.39    273.17 o   0.59367
  -1   4 -33     2722.78     3228.92    279.86 o   0.59447
   0   4 -33      278.28      388.96    286.34 o   0.59686
  -4   5 -33     3539.82     4292.21    292.71 o   0.60082
  -3   5 -33       65.26       89.68    270.02 o   0.59924
  -2   5 -33     1990.14     2278.01    304.96 o   0.59924
  -1   5 -33       41.97      175.74    327.70 o   0.60082
   0   5 -33      144.45      111.54    338.98 o   0.60397
  -5   6 -33      829.21      755.45    291.15 o   0.60866
  -4   6 -33       12.59      125.32    302.89 o   0.60632
  -3   6 -33     2062.27     2170.08    307.63 o   0.60554
  -2   6 -33       28.99       36.24    359.96 o   0.60632
  -1   6 -33       45.92      133.25    320.08 o   0.60866
   0   6 -33     1542.06     1689.52    362.40 o   0.61255
  -6   7 -33      822.20      801.23    327.12 o   0.61794
  -5   7 -33      889.72      779.06    316.95 o   0.61487
  -4   7 -33        9.08      122.34    330.71 o   0.61332
  -3   7 -33     1199.25      841.75    353.57 o   0.61332
  -2   7 -33     1069.94     1250.84    325.61 o   0.61487
  -1   7 -33      160.68      107.85    359.16 o   0.61794
   0   7 -33      246.59      424.98    340.03 o   0.62253
  -6   8 -33      952.54     1189.05    342.95 o   0.62482
  -5   8 -33      831.68      594.67    358.35 o   0.62253
  -4   8 -33      450.28      467.10    373.44 o   0.62177
  -3   8 -33      532.25      765.22    336.00 o   0.62253
  -2   8 -33      895.47     1069.65    317.43 o   0.62482
   0   1 -32     1105.72     1268.47    315.51 o   0.56715
  -1   2 -32     2907.66     3076.37    287.16 o   0.56882
   0   2 -32      254.46      225.45    308.31 o   0.56965
  -2   3 -32      598.74      724.85    255.66 o   0.57214
  -1   3 -32     1805.17     1878.71    257.24 o   0.57214
   0   3 -32     3219.00     3665.21    265.94 o   0.57380
  -3   4 -32      861.03      620.13    239.14 o   0.57710
  -2   4 -32      225.78      189.25    234.12 o   0.57627
  -1   4 -32      201.50      387.30    235.63 o   0.57710
   0   4 -32       56.53      158.70    269.14 o   0.57956
  -4   5 -32      852.94      966.10    270.92 o   0.58363
  -3   5 -32       38.60       95.78    262.35 o   0.58201
  -2   5 -32       37.77       62.29    256.05 o   0.58201
  -1   5 -32     1144.40     1327.47    241.47 o   0.58363
   0   5 -32       32.76      169.15    290.56 o   0.58688
  -5   6 -32     3197.57     3463.38    294.24 o   0.59170
  -4   6 -32      131.76      122.29    297.21 o   0.58930
  -3   6 -32      638.71      667.39    294.24 o   0.58849
  -2   6 -32       72.46      168.81    301.32 o   0.58930
  -1   6 -32      228.78      250.04    293.87 o   0.59170
   0   6 -32      454.49      419.27    342.61 o   0.59570
  -6   7 -32     3417.80     4046.29    369.24 o   0.60125
  -5   7 -32      634.94      620.67    310.09 o   0.59808
  -4   7 -32       12.70      204.52    305.73 o   0.59650
  -3   7 -32     1344.53     1488.72    310.06 o   0.59650
  -2   7 -32     1362.57     1286.76    312.33 o   0.59808
  -1   7 -32     4294.17     4537.31    335.66 o   0.60125
   0   7 -32     1852.19     1437.60    343.81 o   0.60596
  -7   8 -32        3.54       85.93    336.43 o   0.61219
  -6   8 -32      477.55      493.45    297.82 o   0.60831
  -5   8 -32     1794.46     1992.71    320.10 o   0.60596
  -4   8 -32      453.30      498.80    316.80 o   0.60518
  -3   8 -32      265.64      279.97    320.66 o   0.60596
  -2   8 -32      551.81      648.82    331.19 o   0.60831
  -1   8 -32     3069.90     3574.80    328.42 o   0.61219
   0   8 -32       31.34      177.91    328.12 o   0.61759
  -8   9 -32       82.77      160.67    360.84 o   0.62447
  -7   9 -32       30.58      184.59    376.05 o   0.61989
  -6   9 -32     2182.46     2488.94    320.33 o   0.61682
  -5   9 -32      325.47      317.39    327.51 o   0.61528
  -4   9 -32      282.27      246.65    303.71 o   0.61528
  -3   9 -32       29.50      231.25    339.65 o   0.61682
  -2   9 -32      236.84      223.27    317.82 o   0.61989
  -1   9 -32     2095.59     2216.72    339.27 o   0.62447
   0   1 -31     4169.29     4913.89    315.43 o   0.54948
  -1   2 -31      250.42      181.56    259.53 o   0.55120
   0   2 -31      315.41      334.98    220.33 o   0.55206
  -2   3 -31     1138.78     1338.65    240.53 o   0.55463
  -1   3 -31      455.17      522.85    203.13 o   0.55463
   0   3 -31      519.01      560.52    220.94 o   0.55634
  -3   4 -31     2558.46     2738.23    250.19 o   0.55974
  -2   4 -31      968.49      924.97    208.49 o   0.55889
  -1   4 -31     3290.51     3321.65    216.89 o   0.55974
   0   4 -31      860.54      931.62    227.12 o   0.56228
  -4   5 -31     1103.84      889.55    238.63 o   0.56648
  -3   5 -31     1094.17     1214.25    257.19 o   0.56480
  -2   5 -31       39.64       87.17    238.41 o   0.56480
  -1   5 -31     1959.54     2161.30    236.70 o   0.56648
   0   5 -31      502.40      541.77    251.43 o   0.56982
  -5   6 -31     1158.02      943.34    290.73 o   0.57479
  -4   6 -31      546.26      606.33    285.98 o   0.57231
  -3   6 -31       84.38      142.38    255.36 o   0.57148
  -2   6 -31     2954.96     3394.14    261.72 o   0.57231
  -1   6 -31      560.71      586.93    286.03 o   0.57479
   0   6 -31     2244.80     2440.02    273.58 o   0.57890
  -6   7 -31      754.51      868.24    306.35 o   0.58461
  -5   7 -31       19.19       33.13    310.16 o   0.58135
  -4   7 -31      934.44      760.74    262.08 o   0.57972
  -3   7 -31     2007.62     2197.92    264.85 o   0.57972
  -2   7 -31      851.34      876.93    299.72 o   0.58135
  -1   7 -31      166.61      273.60    301.95 o   0.58461
   0   7 -31     1187.78     1143.00    301.63 o   0.58946
  -7   8 -31      876.01     1185.51    339.73 o   0.59586
  -6   8 -31     1171.17     1116.72    297.00 o   0.59187
  -5   8 -31       72.19      141.29    290.61 o   0.58946
  -4   8 -31     1325.74     1378.02    278.55 o   0.58865
  -3   8 -31      145.72      138.89    312.74 o   0.58946
  -2   8 -31     1295.93     1368.63    302.10 o   0.59187
  -1   8 -31     1069.01     1009.48    308.04 o   0.59586
   0   8 -31     5510.99     6716.41    352.03 o   0.60141
  -8   9 -31     1909.49     2242.87    361.31 o   0.60846
  -7   9 -31      336.55      242.06    334.80 o   0.60377
  -6   9 -31      484.97      699.05    290.16 o   0.60062
  -5   9 -31       64.42       51.45    317.70 o   0.59904
  -4   9 -31      854.83      912.66    297.91 o   0.59904
  -3   9 -31      442.51      507.25    311.28 o   0.60062
  -2   9 -31      522.82      493.90    307.76 o   0.60377
  -1   9 -31      847.37      571.36    327.46 o   0.60846
   0   9 -31      943.08      878.64    292.23 o   0.61467
  -9  10 -31      121.52       69.20    367.48 o   0.62234
  -8  10 -31      891.24      860.35    337.24 o   0.61698
  -7  10 -31     1657.51     1436.60    329.05 o   0.61312
  -6  10 -31      297.69      239.65    313.82 o   0.61080
  -5  10 -31       15.33       40.81    378.84 o   0.61002
  -4  10 -31      874.88      867.61    304.74 o   0.61080
  -3  10 -31      628.36      794.90    307.41 o   0.61312
  -2  10 -31     1129.17     1369.07    313.10 o   0.61698
  -1  10 -31        6.54       40.79    332.04 o   0.62234
  -7  11 -31      113.05      148.23    371.82 o   0.62386
  -6  11 -31      642.49      534.88    311.06 o   0.62234
  -5  11 -31      108.15       57.30    353.79 o   0.62234
  -4  11 -31     1994.11     2052.49    314.59 o   0.62386
   0   0 -30     9197.37     9155.71    772.55 o   0.53092
   0   1 -30      932.88     1005.72    222.67 o   0.53181
  -1   2 -30      841.51      828.44    193.36 o   0.53359
   0   2 -30     1179.87     1219.79    192.49 o   0.53448
  -2   3 -30     1789.29     1873.09    199.52 o   0.53713
  -1   3 -30     1003.97      831.26    198.55 o   0.53713
   0   3 -30     1402.13     1561.93    199.61 o   0.53890
  -3   4 -30      834.32      983.19    195.61 o   0.54241
  -2   4 -30     1007.74     1188.50    204.40 o   0.54153
  -1   4 -30      408.80      472.92    213.70 o   0.54241
   0   4 -30      231.06      319.44    217.45 o   0.54502
  -4   5 -30     2074.72     2126.13    242.89 o   0.54936
  -3   5 -30      727.17      791.84    221.15 o   0.54763
  -2   5 -30     1797.92     1909.97    222.94 o   0.54763
  -1   5 -30      912.81     1006.57    224.27 o   0.54936
   0   5 -30      889.34     1054.28    224.36 o   0.55280
  -5   6 -30     1689.13     1572.09    274.23 o   0.55792
  -4   6 -30      249.22      164.51    248.86 o   0.55537
  -3   6 -30      961.29     1065.58    224.42 o   0.55451
  -2   6 -30     1086.59      922.90    225.77 o   0.55537
  -1   6 -30      203.49      125.81    238.09 o   0.55792
   0   6 -30       53.03       90.10    251.53 o   0.56216
  -6   7 -30      440.03      390.78    262.29 o   0.56803
  -5   7 -30      165.79       93.96    257.32 o   0.56468
  -4   7 -30      404.14      430.32    261.46 o   0.56300
  -3   7 -30      151.79      173.38    256.80 o   0.56300
  -2   7 -30     2461.90     2858.29    298.04 o   0.56468
  -1   7 -30      588.68      451.28    287.23 o   0.56803
   0   7 -30      373.10      253.15    300.23 o   0.57302
  -7   8 -30     1241.97     1029.65    263.85 o   0.57961
  -6   8 -30      282.68      184.36    266.43 o   0.57550
  -5   8 -30        3.34       90.77    324.75 o   0.57302
  -4   8 -30      147.02      221.45    262.85 o   0.57219
  -3   8 -30     2337.09     2409.21    306.54 o   0.57302
  -2   8 -30     2280.53     2362.43    300.21 o   0.57550
  -1   8 -30      689.37      685.10    291.31 o   0.57961
   0   8 -30      864.49      865.06    317.23 o   0.58531
  -8   9 -30     4015.69     4199.79    315.29 o   0.59256
  -7   9 -30      202.73       72.37    315.68 o   0.58773
  -6   9 -30      290.04      255.52    261.08 o   0.58450
  -5   9 -30     1424.38     1211.31    269.24 o   0.58287
  -4   9 -30      260.45       73.32    278.76 o   0.58287
  -3   9 -30      674.62      594.33    298.57 o   0.58450
  -2   9 -30      571.57      528.32    300.08 o   0.58773
  -1   9 -30      149.86      246.03    314.34 o   0.59256
   0   9 -30      543.42      663.66    294.94 o   0.59893
  -9  10 -30      559.14      745.79    315.00 o   0.60679
  -8  10 -30      151.92      127.54    343.12 o   0.60130
  -7  10 -30      483.53      646.41    260.73 o   0.59734
  -6  10 -30     2821.50     2711.90    265.49 o   0.59495
  -5  10 -30      397.32      334.02    308.35 o   0.59415
  -4  10 -30     3803.56     4287.23    308.61 o   0.59495
  -3  10 -30     2425.45     2615.82    310.72 o   0.59734
  -2  10 -30      717.90      571.10    300.24 o   0.60130
  -1  10 -30      757.52      639.50    288.69 o   0.60679
   0  10 -30      514.28      508.50    298.70 o   0.61379
 -10  11 -30     1621.86     1834.00    295.46 o   0.62223
  -9  11 -30      634.81      685.00    339.56 o   0.61610
  -8  11 -30      280.64       50.90    334.18 o   0.61147
  -7  11 -30       37.07      125.44    344.24 o   0.60835
  -6  11 -30     1145.92     1109.35    306.79 o   0.60679
  -5  11 -30      486.88      499.36    304.64 o   0.60679
  -4  11 -30      115.66      142.51    321.75 o   0.60835
  -3  11 -30     1006.54     1047.39    315.29 o   0.61147
  -2  11 -30     2508.72     2615.55    330.58 o   0.61610
  -1  11 -30      132.98      190.77    313.77 o   0.62223
  -8  12 -30      584.47      266.59    378.44 o   0.62299
  -7  12 -30      103.52       63.45    350.34 o   0.62070
  -6  12 -30       36.35       97.03    335.10 o   0.61994
  -5  12 -30      188.50      134.01    346.82 o   0.62070
  -4  12 -30      788.36      749.60    322.53 o   0.62299
   0   1 -29     2283.98     2425.56    179.74 o   0.51414
  -1   2 -29     1012.91     1123.25    183.25 o   0.51598
   0   2 -29     1640.10     1584.56    160.28 o   0.51690
  -2   3 -29     1434.00     1535.31    173.45 o   0.51965
  -1   3 -29      212.99      300.27    173.56 o   0.51965
   0   3 -29       98.80      232.17    184.35 o   0.52147
  -3   4 -29      104.85      242.59    187.34 o   0.52510
  -2   4 -29     2292.36     2369.19    195.53 o   0.52419
  -1   4 -29     1266.22     1469.85    213.06 o   0.52510
   0   4 -29      682.51      597.75    212.34 o   0.52780
  -4   5 -29     1168.70     1184.45    205.88 o   0.53227
  -3   5 -29       12.64       80.80    206.23 o   0.53049
  -2   5 -29       80.16       99.79    207.83 o   0.53049
  -1   5 -29      511.83      617.68    212.47 o   0.53227
   0   5 -29      378.60      228.65    223.58 o   0.53583
  -5   6 -29     3543.88     3837.87    220.80 o   0.54111
  -4   6 -29     1676.28     1472.41    200.84 o   0.53847
  -3   6 -29     1691.08     1692.16    219.71 o   0.53759
  -2   6 -29     2158.56     2118.96    222.80 o   0.53847
  -1   6 -29      575.89      511.51    220.13 o   0.54111
   0   6 -29       15.62      163.11    260.21 o   0.54548
  -6   7 -29     1310.61     1298.55    238.75 o   0.55153
  -5   7 -29     2661.54     2872.49    233.45 o   0.54808
  -4   7 -29      267.46      173.32    245.59 o   0.54635
  -3   7 -29      275.57      252.80    241.91 o   0.54635
  -2   7 -29     1137.56     1362.06    249.34 o   0.54808
  -1   7 -29      662.33      663.53    246.98 o   0.55153
   0   7 -29      688.17      561.08    262.66 o   0.55667
  -7   8 -29      835.40      842.31    249.86 o   0.56344
  -6   8 -29      153.30      250.60    235.29 o   0.55922
  -5   8 -29     1234.95     1034.86    261.07 o   0.55667
  -4   8 -29      488.98      382.79    258.85 o   0.55581
  -3   8 -29     2060.79     2334.16    262.59 o   0.55667
  -2   8 -29     1071.99     1021.40    247.67 o   0.55922
  -1   8 -29      472.96      412.47    299.57 o   0.56344
   0   8 -29     2803.37     2514.70    321.62 o   0.56930
  -8   9 -29      984.44     1028.28    296.62 o   0.57675
  -7   9 -29     1771.04     1710.56    257.15 o   0.57180
  -6   9 -29      226.78      277.49    252.94 o   0.56847
  -5   9 -29      184.00      128.12    258.47 o   0.56680
  -4   9 -29     1365.70     1346.22    272.57 o   0.56680
  -3   9 -29     2435.32     2197.76    300.57 o   0.56847
  -2   9 -29     1312.32     1355.94    260.38 o   0.57180
  -1   9 -29     1052.30      967.67    282.10 o   0.57675
   0   9 -29     1276.12     1524.85    292.63 o   0.58330
  -9  10 -29     1836.57     2105.39    314.87 o   0.59137
  -8  10 -29     2380.99     2443.06    290.52 o   0.58573
  -7  10 -29      682.62      812.46    251.92 o   0.58167
  -6  10 -29     1758.01     1712.87    254.51 o   0.57922
  -5  10 -29     2711.25     2912.62    292.39 o   0.57840
  -4  10 -29      429.69      590.62    284.91 o   0.57922
  -3  10 -29     1028.04      883.94    288.58 o   0.58167
  -2  10 -29     2520.77     2562.84    266.76 o   0.58573
  -1  10 -29      996.35      821.67    280.49 o   0.59137
   0  10 -29       45.54      109.38    332.45 o   0.59855
 -10  11 -29       27.96      179.52    304.65 o   0.60720
  -9  11 -29      589.41      398.30    288.82 o   0.60092
  -8  11 -29      253.86      286.50    367.15 o   0.59616
  -7  11 -29      526.06      319.96    269.85 o   0.59297
  -6  11 -29      515.62      576.75    294.42 o   0.59137
  -5  11 -29     1133.72     1255.26    295.14 o   0.59137
  -4  11 -29      784.84      625.98    299.06 o   0.59297
  -3  11 -29      499.46      350.80    296.21 o   0.59616
  -2  11 -29     2036.33     2301.59    285.65 o   0.60092
  -1  11 -29     1879.82     1887.09    292.41 o   0.60720
   0  11 -29      438.37      371.78    283.56 o   0.61496
 -11  12 -29      544.52      435.22    278.27 o   0.62415
 -10  12 -29      806.83      685.98    286.10 o   0.61727
  -9  12 -29     1439.33     1283.34    333.36 o   0.61187
  -8  12 -29       22.14       59.54    371.64 o   0.60798
  -7  12 -29      666.25      678.18    322.86 o   0.60564
  -6  12 -29      311.24      109.43    326.20 o   0.60485
  -5  12 -29      695.69      582.04    314.84 o   0.60564
  -4  12 -29      381.51      268.66    308.49 o   0.60798
  -3  12 -29      173.91      314.92    338.72 o   0.61187
  -2  12 -29      461.50      443.68    303.76 o   0.61727
  -1  12 -29      632.08      460.04    290.66 o   0.62415
  -9  13 -29     1144.28     1102.04    395.07 o   0.62415
  -8  13 -29      494.05      268.26    395.92 o   0.62110
  -7  13 -29      137.43       94.25    353.28 o   0.61957
  -6  13 -29     1484.88     1325.15    322.49 o   0.61957
  -5  13 -29      501.95      620.63    323.47 o   0.62110
  -4  13 -29     1805.49     1626.01    325.77 o   0.62415
   0   1 -28      782.96      782.32    143.43 o   0.49648
  -1   2 -28     4759.68     4979.91    159.75 o   0.49838
   0   2 -28      848.06      912.86    153.57 o   0.49934
  -2   3 -28     4114.71     4561.25    159.99 o   0.50218
  -1   3 -28      843.63      792.48    162.47 o   0.50218
   0   3 -28      369.25      223.59    158.99 o   0.50406
  -3   4 -28     2574.99     2691.67    198.54 o   0.50781
  -2   4 -28      834.74      928.40    184.09 o   0.50688
  -1   4 -28      474.91      525.76    176.04 o   0.50781
   0   4 -28     2069.88     1973.45    187.49 o   0.51061
  -4   5 -28        8.03       70.66    195.16 o   0.51523
  -3   5 -28     3311.95     3329.33    195.77 o   0.51339
  -2   5 -28     3517.48     3813.57    193.61 o   0.51339
  -1   5 -28      657.47      685.17    208.79 o   0.51523
   0   5 -28      228.62      298.42    195.37 o   0.51890
  -5   6 -28      531.58      558.13    200.93 o   0.52436
  -4   6 -28      252.87      312.87    189.32 o   0.52164
  -3   6 -28      286.34      316.41    194.93 o   0.52073
  -2   6 -28     1826.24     1695.71    211.02 o   0.52164
  -1   6 -28     3100.98     3184.51    219.77 o   0.52436
   0   6 -28     4761.65     4929.65    217.31 o   0.52886
  -6   7 -28     7497.45     7825.16    259.63 o   0.53510
  -5   7 -28     2534.61     2916.25    224.64 o   0.53154
  -4   7 -28      847.82      890.22    215.57 o   0.52976
  -3   7 -28       70.04      124.01    216.99 o   0.52976
  -2   7 -28     1604.64     1799.14    217.11 o   0.53154
  -1   7 -28     1136.07      914.53    223.71 o   0.53510
   0   7 -28     1504.48     1465.58    256.92 o   0.54039
  -7   8 -28      116.04       99.34    288.79 o   0.54737
  -6   8 -28      121.31       25.81    223.36 o   0.54302
  -5   8 -28     2811.91     2665.78    228.54 o   0.54039
  -4   8 -28     1909.10     1976.10    252.93 o   0.53951
  -3   8 -28     1513.03     1479.24    220.81 o   0.54039
  -2   8 -28     1873.05     1671.61    244.91 o   0.54302
  -1   8 -28     1073.02      903.50    284.09 o   0.54737
   0   8 -28      208.50      178.69    296.71 o   0.55340
  -8   9 -28      562.42      553.99    252.25 o   0.56106
  -7   9 -28      380.05      342.18    225.17 o   0.55597
  -6   9 -28     3484.27     3278.49    236.19 o   0.55255
  -5   9 -28      723.05      450.65    245.64 o   0.55083
  -4   9 -28     2312.36     2294.52    241.81 o   0.55083
  -3   9 -28      537.77      360.34    242.31 o   0.55255
  -2   9 -28     1974.92     1892.50    254.27 o   0.55597
  -1   9 -28     2048.92     2075.90    281.71 o   0.56106
   0   9 -28      851.12      613.38    305.41 o   0.56779
  -9  10 -28      165.55      276.61    286.33 o   0.57608
  -8  10 -28       57.20      162.27    261.07 o   0.57029
  -7  10 -28     3432.16     3721.60    240.28 o   0.56611
  -6  10 -28      707.92      658.79    247.45 o   0.56359
  -5  10 -28      117.24       32.25    264.02 o   0.56275
  -4  10 -28     2379.11     2475.19    282.84 o   0.56359
  -3  10 -28       82.47      189.40    253.67 o   0.56611
  -2  10 -28      428.47      321.68    265.80 o   0.57029
  -1  10 -28     1451.64     1434.67    272.37 o   0.57608
   0  10 -28       61.73      130.07    307.52 o   0.58344
 -10  11 -28      415.19      322.83    274.26 o   0.59232
  -9  11 -28      621.86      604.49    276.13 o   0.58588
  -8  11 -28      260.60      251.16    260.31 o   0.58100
  -7  11 -28      268.39      430.37    248.21 o   0.57772
  -6  11 -28     1263.35     1055.81    287.21 o   0.57608
  -5  11 -28      175.58      138.71    282.07 o   0.57608
  -4  11 -28      752.92      630.20    276.18 o   0.57772
  -3  11 -28     1597.33     1596.42    266.36 o   0.58100
  -2  11 -28      487.80      535.24    278.88 o   0.58588
  -1  11 -28     1831.22     1811.93    290.48 o   0.59232
   0  11 -28     2034.71     2074.90    270.22 o   0.60027
 -11  12 -28     2740.86     2981.39    279.69 o   0.60968
 -10  12 -28     1333.93     1317.63    281.02 o   0.60264
  -9  12 -28      737.87      591.05    290.61 o   0.59710
  -8  12 -28     3047.17     2916.89    291.26 o   0.59312
  -7  12 -28      280.36      301.76    304.44 o   0.59071
  -6  12 -28      282.03      157.81    299.69 o   0.58991
  -5  12 -28     1232.42     1286.27    297.47 o   0.59071
  -4  12 -28      269.31      157.60    318.28 o   0.59312
  -3  12 -28      303.06      346.47    308.76 o   0.59710
  -2  12 -28      649.11      674.95    298.13 o   0.60264
  -1  12 -28      125.06      153.99    308.32 o   0.60968
   0  12 -28     1425.73     1518.37    278.08 o   0.61818
 -11  13 -28      171.09      120.43    279.80 o   0.62048
 -10  13 -28     1564.94     1174.19    295.87 o   0.61433
  -9  13 -28      494.45      526.34    328.39 o   0.60968
  -8  13 -28      131.96      204.15    366.33 o   0.60656
  -7  13 -28     1446.41     1360.62    313.25 o   0.60500
  -6  13 -28      681.34      781.08    309.58 o   0.60500
  -5  13 -28     2418.22     2607.27    318.13 o   0.60656
  -4  13 -28      655.09      590.12    317.99 o   0.60968
  -3  13 -28      649.30      653.90    325.74 o   0.61433
  -2  13 -28      497.43      614.02    292.07 o   0.62048
  -9  14 -28       77.78      122.56    423.30 o   0.62353
  -8  14 -28     1580.85     1489.48    379.88 o   0.62124
  -7  14 -28       23.40       10.65    393.83 o   0.62048
  -6  14 -28      889.55     1031.64    335.54 o   0.62124
  -5  14 -28      460.00      478.66    332.50 o   0.62353
   0   1 -27     3070.16     2852.83    144.14 o   0.47882
  -1   2 -27     3964.50     4224.47    139.18 o   0.48079
   0   2 -27     8264.94     8706.45    143.55 o   0.48178
  -2   3 -27     4355.86     4548.51    165.86 o   0.48472
  -1   3 -27     1498.38     1425.63    146.09 o   0.48472
   0   3 -27      262.13      205.02    158.27 o   0.48668
  -3   4 -27     3836.12     3927.85    192.60 o   0.49056
  -2   4 -27      162.40      258.97    173.02 o   0.48959
  -1   4 -27     5080.66     5135.37    169.75 o   0.49056
   0   4 -27     1226.42     1559.05    186.40 o   0.49345
  -4   5 -27     1443.42     1409.86    193.56 o   0.49823
  -3   5 -27     1434.79     1505.00    184.16 o   0.49633
  -2   5 -27     5542.03     5942.37    190.60 o   0.49633
  -1   5 -27     2101.46     2073.21    180.97 o   0.49823
   0   5 -27     1416.49     1492.15    190.12 o   0.50203
  -5   6 -27      366.07      327.20    194.45 o   0.50766
  -4   6 -27      668.86      714.96    184.59 o   0.50485
  -3   6 -27     3119.68     2922.78    188.22 o   0.50391
  -2   6 -27      832.67      846.33    204.42 o   0.50485
  -1   6 -27      235.99      284.76    199.92 o   0.50766
   0   6 -27     1019.99      792.80    191.42 o   0.51232
  -6   7 -27     1664.03     1599.21    231.01 o   0.51876
  -5   7 -27      350.73      394.31    185.66 o   0.51509
  -4   7 -27     4527.32     4899.16    198.46 o   0.51324
  -3   7 -27     4247.66     4318.71    217.08 o   0.51324
  -2   7 -27      620.65      484.98    203.59 o   0.51509
  -1   7 -27     5620.63     5615.23    237.08 o   0.51876
   0   7 -27       41.60       95.32    250.48 o   0.52421
  -7   8 -27      297.61      260.56    279.99 o   0.53140
  -6   8 -27      722.20      642.09    215.18 o   0.52692
  -5   8 -27     1158.23     1152.37    213.57 o   0.52421
  -4   8 -27      218.79      383.04    208.44 o   0.52331
  -3   8 -27      483.49      437.05    211.17 o   0.52421
  -2   8 -27     3212.26     3118.76    211.39 o   0.52692
  -1   8 -27      113.73      182.25    240.32 o   0.53140
   0   8 -27       36.58       23.24    274.33 o   0.53761
  -8   9 -27      199.92      162.18    236.82 o   0.54550
  -7   9 -27     1183.47      825.04    225.82 o   0.54025
  -6   9 -27     1886.14     1720.12    218.37 o   0.53673
  -5   9 -27     1130.92     1181.23    212.60 o   0.53496
  -4   9 -27     1074.79      972.83    232.75 o   0.53496
  -3   9 -27     1516.98     1358.02    217.41 o   0.53673
  -2   9 -27     2141.99     2087.56    259.26 o   0.54025
  -1   9 -27     2306.95     2315.10    270.97 o   0.54550
   0   9 -27     1278.19     1093.72    311.31 o   0.55241
  -9  10 -27     1418.18     1365.99    289.51 o   0.56093
  -8  10 -27     3417.67     3458.81    248.05 o   0.55498
  -7  10 -27      281.25      240.75    223.78 o   0.55069
  -6  10 -27      433.76      255.28    216.53 o   0.54810
  -5  10 -27      562.82      584.85    237.91 o   0.54723
  -4  10 -27      641.40      588.19    262.39 o   0.54810
  -3  10 -27       63.33      193.87    253.46 o   0.55069
  -2  10 -27     1708.12     1567.58    256.96 o   0.55498
  -1  10 -27        5.00       67.51    303.44 o   0.56093
   0  10 -27     1016.67      702.16    288.06 o   0.56849
 -10  11 -27      890.91      930.82    267.22 o   0.57760
  -9  11 -27     1289.22      967.47    275.13 o   0.57099
  -8  11 -27      118.04      337.97    250.13 o   0.56598
  -7  11 -27     5778.62     5697.41    246.34 o   0.56262
  -6  11 -27      280.20      448.51    250.83 o   0.56093
  -5  11 -27     3928.99     4096.29    283.49 o   0.56093
  -4  11 -27      826.87      715.30    273.10 o   0.56262
  -3  11 -27      164.53       70.87    263.37 o   0.56598
  -2  11 -27     2972.49     2952.42    273.23 o   0.57099
  -1  11 -27      307.22      347.34    277.62 o   0.57760
   0  11 -27      431.18      283.97    252.05 o   0.58575
 -11  12 -27     1477.59     1185.28    264.52 o   0.59539
 -10  12 -27     2729.03     2722.36    273.12 o   0.58817
  -9  12 -27      195.59      333.60    279.02 o   0.58250
  -8  12 -27      594.78      847.74    255.46 o   0.57842
  -7  12 -27      650.84      511.67    257.30 o   0.57595
  -6  12 -27      317.40      339.20    326.06 o   0.57513
  -5  12 -27       76.41      249.64    328.53 o   0.57595
  -4  12 -27     3299.41     3363.89    303.65 o   0.57842
  -3  12 -27      296.34      250.92    292.69 o   0.58250
  -2  12 -27      403.26      443.26    286.43 o   0.58817
  -1  12 -27      193.91      230.96    300.11 o   0.59539
   0  12 -27     2124.06     2468.91    283.31 o   0.60409
 -12  13 -27      618.46      405.42    271.31 o   0.61421
 -11  13 -27      557.17      525.42    266.25 o   0.60644
 -10  13 -27     1116.68      925.90    306.57 o   0.60015
  -9  13 -27     1661.06     1451.42    287.11 o   0.59539
  -8  13 -27     1460.17     1364.72    379.84 o   0.59219
  -7  13 -27      524.03      463.34    323.24 o   0.59059
  -6  13 -27     4332.38     4575.97    331.06 o   0.59059
  -5  13 -27     3245.95     3587.81    317.42 o   0.59219
  -4  13 -27      153.75      137.17    341.19 o   0.59539
  -3  13 -27      111.31       68.12    295.15 o   0.60015
  -2  13 -27     1692.59     1813.78    290.14 o   0.60644
  -1  13 -27      402.38      320.07    286.38 o   0.61421
   0  13 -27     1463.34     1813.22    283.97 o   0.62341
 -11  14 -27      650.45      431.46    279.27 o   0.61883
 -10  14 -27     1549.22     1122.35    341.82 o   0.61344
  -9  14 -27      264.47      285.58    451.25 o   0.60956
  -8  14 -27      392.76      115.51    372.30 o   0.60722
  -7  14 -27      112.20      120.72    340.29 o   0.60644
  -6  14 -27      199.88      131.05    314.31 o   0.60722
  -5  14 -27      595.68      533.09    325.07 o   0.60956
  -4  14 -27     1208.10     1366.51    324.20 o   0.61344
  -3  14 -27      706.70      600.90    292.12 o   0.61883
  -9  15 -27     2827.51     2999.73    407.38 o   0.62493
  -8  15 -27      490.56      395.82    381.74 o   0.62341
  -7  15 -27      396.95      165.83    353.27 o   0.62341
  -6  15 -27      134.30      279.75    401.00 o   0.62493
   0   1 -26      404.25      458.86    131.98 o   0.46116
  -1   2 -26     4916.32     4996.24    136.11 o   0.46321
   0   2 -26     8744.95     9244.75    151.29 o   0.46423
  -2   3 -26     1349.41     1284.67    121.74 o   0.46729
  -1   3 -26      311.02      206.90    142.53 o   0.46729
   0   3 -26     2142.11     2103.21    137.07 o   0.46931
  -3   4 -26     3691.45     3596.45    162.23 o   0.47334
  -2   4 -26     1985.00     1968.56    138.86 o   0.47233
  -1   4 -26     1384.01     1446.93    140.34 o   0.47334
   0   4 -26    15772.15    17239.41    202.96 o   0.47633
  -4   5 -26      715.09      636.55    184.39 o   0.48129
  -3   5 -26      123.78      102.02    180.07 o   0.47931
  -2   5 -26     1678.81     1877.07    173.96 o   0.47931
  -1   5 -26     3314.43     3316.12    159.78 o   0.48129
   0   5 -26      520.81      460.69    181.47 o   0.48521
  -5   6 -26     1146.33     1129.49    188.07 o   0.49104
  -4   6 -26     4661.79     5132.24    191.87 o   0.48814
  -3   6 -26      612.57      673.72    176.87 o   0.48717
  -2   6 -26     2727.24     2757.10    177.58 o   0.48814
  -1   6 -26      363.79      301.50    198.54 o   0.49104
   0   6 -26     3622.57     3762.67    197.57 o   0.49585
  -6   7 -26      147.04      114.34    198.93 o   0.50250
  -5   7 -26     1055.81     1143.06    181.09 o   0.49871
  -4   7 -26      273.78      251.20    159.03 o   0.49681
  -3   7 -26      498.80      476.45    172.64 o   0.49681
  -2   7 -26      179.25      301.44    197.02 o   0.49871
  -1   7 -26      442.52      377.29    203.98 o   0.50250
   0   7 -26      125.12       76.68    208.46 o   0.50813
  -7   8 -26      532.32      221.50    232.26 o   0.51555
  -6   8 -26     3107.53     3000.04    211.40 o   0.51093
  -5   8 -26     5310.54     5387.97    226.44 o   0.50813
  -4   8 -26    12742.11    13937.77    222.86 o   0.50720
  -3   8 -26     4136.17     4501.56    193.04 o   0.50813
  -2   8 -26     4841.04     4801.21    219.42 o   0.51093
  -1   8 -26     1388.45     1434.62    237.69 o   0.51555
   0   8 -26     1018.89     1045.59    244.39 o   0.52195
  -8   9 -26      200.09       67.84    248.04 o   0.53006
  -7   9 -26       25.16       26.09    231.77 o   0.52467
  -6   9 -26      330.12      376.23    207.43 o   0.52104
  -5   9 -26       90.40      179.96    201.90 o   0.51922
  -4   9 -26      382.96      229.95    194.37 o   0.51922
  -3   9 -26      495.71      588.74    204.94 o   0.52104
  -2   9 -26      633.92      440.10    254.74 o   0.52467
  -1   9 -26      690.15      581.97    250.56 o   0.53006
   0   9 -26      379.82      428.68    250.33 o   0.53718
  -9  10 -26     1815.05     1886.96    246.48 o   0.54593
  -8  10 -26     3698.43     3669.22    238.01 o   0.53982
  -7  10 -26     2421.04     2453.74    222.18 o   0.53541
  -6  10 -26       95.35      113.30    211.69 o   0.53274
  -5  10 -26     3380.51     3705.26    238.72 o   0.53185
  -4  10 -26     1517.33     1467.90    204.22 o   0.53274
  -3  10 -26      485.56      359.39    228.59 o   0.53541
  -2  10 -26      492.78      440.37    243.16 o   0.53982
  -1  10 -26     2914.22     2861.83    268.46 o   0.54593
   0  10 -26      172.34      135.66    273.36 o   0.55370
 -10  11 -26     1179.41     1107.29    255.86 o   0.56304
  -9  11 -26     1158.64     1045.63    264.52 o   0.55626
  -8  11 -26      679.10      574.99    240.23 o   0.55112
  -7  11 -26      508.59      554.34    217.76 o   0.54767
  -6  11 -26      431.78      282.71    233.84 o   0.54593
  -5  11 -26      391.43      286.56    231.26 o   0.54593
  -4  11 -26      594.88      529.65    238.01 o   0.54767
  -3  11 -26     1496.22     1597.20    243.76 o   0.55112
  -2  11 -26      929.17      751.70    263.73 o   0.55626
  -1  11 -26      526.70      440.93    269.92 o   0.56304
   0  11 -26     1687.73     1528.20    266.89 o   0.57140
 -11  12 -26     1039.14      896.82    258.28 o   0.58128
 -10  12 -26       93.00      169.03    276.70 o   0.57389
  -9  12 -26     1661.15     1661.27    277.42 o   0.56807
  -8  12 -26     3288.90     3462.75    254.03 o   0.56388
  -7  12 -26     3294.48     3589.73    256.64 o   0.56136
  -6  12 -26     1006.35      815.68    279.31 o   0.56051
  -5  12 -26     3545.87     3388.10    296.19 o   0.56136
  -4  12 -26      448.23      244.61    260.08 o   0.56388
  -3  12 -26     7000.43     7472.29    288.85 o   0.56807
  -2  12 -26     1172.31     1169.18    279.82 o   0.57389
  -1  12 -26      518.22      436.13    261.39 o   0.58128
   0  12 -26     2848.27     3022.81    271.71 o   0.59019
 -12  13 -26     1084.66      830.40    270.97 o   0.60055
 -11  13 -26      344.77      281.16    271.46 o   0.59259
 -10  13 -26      965.93      681.69    294.21 o   0.58616
  -9  13 -26      205.49      198.24    331.38 o   0.58128
  -8  13 -26      235.44      164.37    306.48 o   0.57801
  -7  13 -26       85.17      121.10    328.54 o   0.57636
  -6  13 -26      386.09      347.01    294.96 o   0.57636
  -5  13 -26     1904.79     1734.96    299.32 o   0.57801
  -4  13 -26       93.66      174.16    276.89 o   0.58128
  -3  13 -26      326.15      339.20    284.76 o   0.58616
  -2  13 -26      461.10      497.88    275.06 o   0.59259
  -1  13 -26      457.69      369.99    297.40 o   0.60055
   0  13 -26      868.05      921.72    275.78 o   0.60995
 -13  14 -26      457.36      332.10    278.40 o   0.62074
 -12  14 -26      806.52      563.82    269.64 o   0.61228
 -11  14 -26      624.41      590.41    258.28 o   0.60527
 -10  14 -26       10.13       93.36    344.02 o   0.59976
  -9  14 -26      156.46      251.46    347.33 o   0.59579
  -8  14 -26      605.94      505.36    326.59 o   0.59339
  -7  14 -26     1557.48     1098.56    340.22 o   0.59259
  -6  14 -26      328.94      197.58    324.73 o   0.59339
  -5  14 -26      615.91      429.40    332.47 o   0.59579
  -4  14 -26      755.15      823.07    293.54 o   0.59976
  -3  14 -26     2752.74     2506.07    289.39 o   0.60527
  -2  14 -26      621.78      661.69    287.38 o   0.61228
  -1  14 -26      157.70      196.15    282.67 o   0.62074
 -11  15 -26      753.04      571.27    272.83 o   0.61921
 -10  15 -26      197.55      312.43    398.24 o   0.61460
  -9  15 -26       95.10      102.85    395.00 o   0.61150
  -8  15 -26      847.28      871.85    350.43 o   0.60995
  -7  15 -26       59.29      160.25    377.44 o   0.60995
  -6  15 -26       63.41      143.67    336.30 o   0.61150
  -5  15 -26      285.23      127.87    323.88 o   0.61460
  -4  15 -26      336.32      220.35    286.29 o   0.61921
   0   1 -25     2349.11     2418.18    131.18 o   0.44350
  -1   2 -25     2212.68     2554.94    130.34 o   0.44563
   0   2 -25     1668.97     1811.81    126.44 o   0.44670
  -2   3 -25      849.02      900.34    115.31 o   0.44987
  -1   3 -25      527.75      522.97    114.78 o   0.44987
   0   3 -25     1894.97     1899.84    114.35 o   0.45198
  -3   4 -25     4803.15     5251.71    159.46 o   0.45615
  -2   4 -25      847.94      746.05    128.99 o   0.45511
  -1   4 -25     1911.95     1789.31    146.34 o   0.45615
   0   4 -25      659.80      821.74    126.19 o   0.45926
  -4   5 -25     2659.58     2707.74    181.48 o   0.46440
  -3   5 -25    13047.78    13658.27    217.18 o   0.46235
  -2   5 -25      519.32      646.43    161.13 o   0.46235
  -1   5 -25    11680.82    11781.24    183.88 o   0.46440
   0   5 -25      677.75      612.83    122.01 o   0.46847
  -5   6 -25     2924.16     2875.68    156.56 o   0.47450
  -4   6 -25      912.09      875.89    177.35 o   0.47149
  -3   6 -25     4567.51     4814.17    179.65 o   0.47049
  -2   6 -25     2169.33     2262.79    169.86 o   0.47149
  -1   6 -25     1642.14     1661.58    163.61 o   0.47450
   0   6 -25      320.67      286.04    176.75 o   0.47947
  -6   7 -25     2411.49     2220.97    186.89 o   0.48635
  -5   7 -25     6163.80     6255.72    169.97 o   0.48243
  -4   7 -25      738.83      742.28    155.64 o   0.48046
  -3   7 -25     2502.80     2456.95    174.45 o   0.48046
  -2   7 -25      359.58      244.43    164.02 o   0.48243
  -1   7 -25     5816.70     5930.00    218.08 o   0.48635
   0   7 -25     1039.81      838.25    187.90 o   0.49217
  -7   8 -25      588.44      476.76    232.62 o   0.49982
  -6   8 -25      409.02      343.91    192.21 o   0.49505
  -5   8 -25     1181.24     1048.80    155.74 o   0.49217
  -4   8 -25     2314.37     2607.35    163.99 o   0.49120
  -3   8 -25     4014.90     3799.90    164.55 o   0.49217
  -2   8 -25      399.75      297.62    192.31 o   0.49505
  -1   8 -25      161.51      128.81    199.46 o   0.49982
   0   8 -25     3285.89     3172.89    245.40 o   0.50642
  -8   9 -25     1794.90     1826.73    234.80 o   0.51478
  -7   9 -25      449.01      489.20    211.60 o   0.50922
  -6   9 -25     5529.34     5560.87    221.13 o   0.50548
  -5   9 -25     2514.50     2384.71    177.00 o   0.50360
  -4   9 -25     2363.77     2360.29    176.26 o   0.50360
  -3   9 -25     3761.79     3906.36    206.94 o   0.50548
  -2   9 -25      445.56      390.79    204.46 o   0.50922
  -1   9 -25     1013.60     1011.52    215.09 o   0.51478
   0   9 -25      460.26      321.32    239.37 o   0.52210
  -9  10 -25      177.73      302.67    253.98 o   0.53110
  -8  10 -25     2168.99     1848.23    227.56 o   0.52481
  -7  10 -25     1536.68     1597.15    211.12 o   0.52028
  -6  10 -25       82.61       91.11    202.64 o   0.51753
  -5  10 -25      991.26      861.30    180.83 o   0.51662
  -4  10 -25     1446.02     1534.04    200.43 o   0.51753
  -3  10 -25      915.72     1007.63    226.85 o   0.52028
  -2  10 -25      675.19      383.44    236.67 o   0.52481
  -1  10 -25      286.13      245.62    238.63 o   0.53110
   0  10 -25     3508.81     3679.70    276.46 o   0.53908
 -10  11 -25     1511.66     1535.65    250.13 o   0.54868
  -9  11 -25      471.21      381.84    260.32 o   0.54171
  -8  11 -25      316.13      174.32    233.06 o   0.53644
  -7  11 -25      440.81      478.58    209.80 o   0.53289
  -6  11 -25     1146.77     1128.97    208.25 o   0.53110
  -5  11 -25     2179.75     2328.61    209.57 o   0.53110
  -4  11 -25      530.22      621.11    228.02 o   0.53289
  -3  11 -25     2789.70     2745.85    251.87 o   0.53644
  -2  11 -25      103.55      171.26    264.41 o   0.54171
  -1  11 -25      906.37     1082.40    263.48 o   0.54868
   0  11 -25     2593.63     2739.68    257.87 o   0.55725
 -11  12 -25      299.91      442.25    241.54 o   0.56738
 -10  12 -25     1116.72      942.50    260.55 o   0.55980
  -9  12 -25      611.02      477.38    259.61 o   0.55384
  -8  12 -25      426.37      257.53    238.18 o   0.54954
  -7  12 -25      740.46      574.22    223.77 o   0.54694
  -6  12 -25      838.31      810.10    233.99 o   0.54608
  -5  12 -25      214.56      167.70    248.30 o   0.54694
  -4  12 -25     1324.71     1072.16    245.04 o   0.54954
  -3  12 -25      319.69      114.38    253.15 o   0.55384
  -2  12 -25     2980.12     2599.11    275.66 o   0.55980
  -1  12 -25      364.32       66.99    272.53 o   0.56738
   0  12 -25       45.36      223.73    249.30 o   0.57650
 -12  13 -25      123.71       14.50    344.80 o   0.58710
 -11  13 -25      876.74      673.66    255.50 o   0.57896
 -10  13 -25     2681.75     2843.19    291.20 o   0.57237
  -9  13 -25     2490.11     2091.39    278.20 o   0.56738
  -8  13 -25      502.74      457.12    247.53 o   0.56402
  -7  13 -25      218.17      184.65    254.10 o   0.56234
  -6  13 -25     1476.72     1202.69    283.64 o   0.56234
  -5  13 -25      374.89      245.13    275.14 o   0.56402
  -4  13 -25     1439.24     1228.51    264.79 o   0.56738
  -3  13 -25     3882.21     4224.60    283.08 o   0.57237
  -2  13 -25     1222.30     1413.19    267.54 o   0.57896
  -1  13 -25     1355.58     1435.22    270.97 o   0.58710
   0  13 -25      448.64      284.11    272.10 o   0.59671
 -13  14 -25      657.69      486.52    276.01 o   0.60774
 -12  14 -25      182.22      233.54    270.53 o   0.59909
 -11  14 -25     2799.97     3044.85    270.48 o   0.59192
 -10  14 -25       80.41      152.90    301.66 o   0.58629
  -9  14 -25      889.67      910.58    285.42 o   0.58223
  -8  14 -25      200.62       94.94    402.60 o   0.57978
  -7  14 -25      256.07      202.05    343.60 o   0.57896
  -6  14 -25      518.53      764.64    313.63 o   0.57978
  -5  14 -25      652.96      597.70    266.70 o   0.58223
  -4  14 -25      623.24      511.17    275.87 o   0.58629
  -3  14 -25      242.47      270.31    274.21 o   0.59192
  -2  14 -25     2557.06     2507.49    291.35 o   0.59909
  -1  14 -25      554.64      515.98    278.78 o   0.60774
   0  14 -25      130.09      161.62    323.84 o   0.61780
 -13  15 -25     1914.00     2048.95    284.09 o   0.62010
 -12  15 -25      842.39      896.48    273.63 o   0.61240
 -11  15 -25      297.48      419.00    263.38 o   0.60618
 -10  15 -25      329.52      414.38    290.65 o   0.60146
  -9  15 -25      421.98      515.42    357.56 o   0.59830
  -8  15 -25       65.44       85.69    393.40 o   0.59671
  -7  15 -25      130.64      197.74    397.77 o   0.59671
  -6  15 -25      742.67      606.09    336.68 o   0.59830
  -5  15 -25     2259.74     2316.35    289.41 o   0.60146
  -4  15 -25       26.14       77.50    364.14 o   0.60618
  -3  15 -25      870.15      812.07    283.96 o   0.61240
  -2  15 -25      582.43      646.52    298.79 o   0.62010
 -11  16 -25      119.29      175.73    345.92 o   0.62163
 -10  16 -25       24.00      164.59    441.66 o   0.61780
  -9  16 -25      316.58      370.32    394.35 o   0.61549
  -8  16 -25      298.85      230.15    344.16 o   0.61472
  -7  16 -25      192.69      109.33    399.63 o   0.61549
  -6  16 -25      161.00      125.50    367.47 o   0.61780
  -5  16 -25       14.39      257.01    355.01 o   0.62163
   0   0 -24     6721.28     6781.02    335.99 o   0.42473
   0   1 -24      499.91      513.74    122.32 o   0.42585
  -1   2 -24     9080.49     9368.53    149.04 o   0.42807
   0   2 -24      352.04      278.39    123.91 o   0.42918
  -2   3 -24     9178.54     9667.55    135.44 o   0.43248
  -1   3 -24     7717.52     7933.38    140.77 o   0.43248
   0   3 -24      212.46      118.99    104.39 o   0.43467
  -3   4 -24      501.21      415.70     94.53 o   0.43901
  -2   4 -24      971.07      832.10     88.70 o   0.43793
  -1   4 -24      386.06      470.04    138.40 o   0.43901
   0   4 -24      460.86      389.08    116.36 o   0.44224
  -4   5 -24      745.40      709.41    129.03 o   0.44757
  -3   5 -24     7623.53     7563.70    146.18 o   0.44545
  -2   5 -24    13690.96    13976.98    148.92 o   0.44545
  -1   5 -24     2132.45     2297.08    149.19 o   0.44757
   0   5 -24     3386.18     3317.12    105.23 o   0.45179
  -5   6 -24     1031.18      923.78    143.23 o   0.45805
  -4   6 -24     5557.29     5525.63    186.10 o   0.45493
  -3   6 -24     7795.65     8074.18    184.22 o   0.45388
  -2   6 -24      239.87      188.28    156.29 o   0.45493
  -1   6 -24     5779.59     5771.91    171.38 o   0.45805
   0   6 -24      227.76      199.24    167.34 o   0.46319
  -6   7 -24     1947.87     1802.61    179.39 o   0.47031
  -5   7 -24     1561.68     1518.50    147.56 o   0.46626
  -4   7 -24      397.42      353.08    147.47 o   0.46422
  -3   7 -24      950.21      899.52    162.47 o   0.46422
  -2   7 -24     4572.15     4763.14    177.93 o   0.46626
  -1   7 -24     1674.64     1520.78    192.89 o   0.47031
   0   7 -24     2730.05     2608.18    191.45 o   0.47632
  -7   8 -24      127.54       12.50    202.21 o   0.48422
  -6   8 -24     2527.52     2680.80    165.93 o   0.47930
  -5   8 -24     3369.75     3416.47    160.26 o   0.47632
  -4   8 -24     2286.44     1995.24    155.97 o   0.47532
  -3   8 -24     2576.76     2530.75    155.65 o   0.47632
  -2   8 -24      898.45      688.82    154.75 o   0.47930
  -1   8 -24      587.39      392.46    182.78 o   0.48422
   0   8 -24       43.32       57.24    217.57 o   0.49103
  -8   9 -24     3016.46     2955.90    239.43 o   0.49965
  -7   9 -24     2227.86     2090.81    201.57 o   0.49392
  -6   9 -24     1390.66     1267.91    170.00 o   0.49006
  -5   9 -24      889.78      757.64    166.80 o   0.48812
  -4   9 -24      511.63      386.49    165.29 o   0.48812
  -3   9 -24      458.39      385.09    150.43 o   0.49006
  -2   9 -24       72.59       44.54    171.24 o   0.49392
  -1   9 -24      475.80      426.02    207.65 o   0.49965
   0   9 -24     1261.92     1083.89    233.82 o   0.50719
  -9  10 -24       85.30      157.73    248.14 o   0.51645
  -8  10 -24      146.07       59.94    206.40 o   0.50998
  -7  10 -24      801.62      723.56    196.78 o   0.50531
  -6  10 -24     4404.84     4415.98    183.52 o   0.50249
  -5  10 -24     2276.15     2359.38    182.29 o   0.50154
  -4  10 -24     4125.30     4550.21    186.34 o   0.50249
  -3  10 -24     4965.65     4889.79    210.78 o   0.50531
  -2  10 -24     2971.76     3032.84    240.73 o   0.50998
  -1  10 -24     1198.44     1266.95    242.79 o   0.51645
   0  10 -24      190.25      142.22    234.54 o   0.52465
 -10  11 -24     2776.39     2827.31    250.58 o   0.53451
  -9  11 -24      462.44      365.39    243.44 o   0.52736
  -8  11 -24     1024.38     1062.33    225.76 o   0.52194
  -7  11 -24     2750.11     2577.93    209.94 o   0.51829
  -6  11 -24     1858.29     1759.65    187.43 o   0.51645
  -5  11 -24     2709.33     2737.90    186.40 o   0.51645
  -4  11 -24     1203.48      913.57    196.11 o   0.51829
  -3  11 -24      334.13      417.83    242.22 o   0.52194
  -2  11 -24      388.00      546.25    249.51 o   0.52736
  -1  11 -24      979.23      954.75    245.91 o   0.53451
   0  11 -24      633.95      562.68    241.72 o   0.54331
 -11  12 -24      331.90      230.21    250.57 o   0.55369
 -10  12 -24      481.99      239.30    245.04 o   0.54592
  -9  12 -24      804.74      651.00    261.41 o   0.53981
  -8  12 -24      482.21      539.03    247.11 o   0.53539
  -7  12 -24     1901.58     1882.21    224.02 o   0.53273
  -6  12 -24     2549.97     2589.78    197.66 o   0.53184
  -5  12 -24     3251.31     2956.72    240.39 o   0.53273
  -4  12 -24       95.32      143.40    266.89 o   0.53539
  -3  12 -24      257.94      156.67    252.58 o   0.53981
  -2  12 -24      611.68      567.01    272.96 o   0.54592
  -1  12 -24     2376.11     2228.68    259.09 o   0.55369
   0  12 -24     1537.50     1434.16    249.25 o   0.56303
 -12  13 -24      180.17      249.78    249.75 o   0.57388
 -11  13 -24      733.30      601.99    251.73 o   0.56555
 -10  13 -24     5923.12     6118.82    291.33 o   0.55880
  -9  13 -24     1284.50     1249.18    269.51 o   0.55369
  -8  13 -24     3469.03     3642.41    250.68 o   0.55025
  -7  13 -24      970.23      950.02    244.65 o   0.54852
  -6  13 -24     2435.99     2690.71    242.89 o   0.54852
  -5  13 -24     1508.53     1325.28    250.57 o   0.55025
  -4  13 -24      247.88      160.63    267.14 o   0.55369
  -3  13 -24      437.34      525.46    266.43 o   0.55880
  -2  13 -24     2529.01     2824.11    264.51 o   0.56555
  -1  13 -24     1420.95     1419.47    270.29 o   0.57388
   0  13 -24      130.50      147.30    281.37 o   0.58371
 -13  14 -24       79.75       41.49    289.79 o   0.59498
 -12  14 -24      683.60      575.27    265.97 o   0.58614
 -11  14 -24     1502.89     1667.55    256.19 o   0.57882
 -10  14 -24     2002.78     1708.49    280.28 o   0.57305
  -9  14 -24      746.85      533.91    272.55 o   0.56890
  -8  14 -24      864.76      770.82    269.78 o   0.56639
  -7  14 -24        4.98        7.90    396.56 o   0.56555
  -6  14 -24      969.27      885.78    257.40 o   0.56639
  -5  14 -24      293.21      339.60    293.38 o   0.56890
  -4  14 -24     2735.69     2616.08    279.78 o   0.57305
  -3  14 -24      467.55      332.60    267.12 o   0.57882
  -2  14 -24      481.24      298.36    265.56 o   0.58614
  -1  14 -24     1823.10     2031.48    277.96 o   0.59498
   0  14 -24      947.49      828.12    277.42 o   0.60525
 -14  15 -24      536.54      429.77    296.16 o   0.61690
 -13  15 -24       62.34       83.17    270.63 o   0.60760
 -12  15 -24      951.17      769.85    267.64 o   0.59974
 -11  15 -24     1917.06     1749.06    263.27 o   0.59338
 -10  15 -24     2888.18     2782.48    301.56 o   0.58857
  -9  15 -24     3183.11     3063.36    312.42 o   0.58534
  -8  15 -24     2055.11     2004.63    335.39 o   0.58371
  -7  15 -24      224.25      171.52    351.79 o   0.58371
  -6  15 -24      849.80      687.56    295.90 o   0.58534
  -5  15 -24     1628.05     1754.44    300.61 o   0.58857
  -4  15 -24      838.70      838.51    279.35 o   0.59338
  -3  15 -24       88.20      113.81    306.15 o   0.59974
  -2  15 -24      323.91      301.82    320.29 o   0.60760
  -1  15 -24     1041.50     1153.18    284.40 o   0.61690
 -13  16 -24      394.06      597.85    303.60 o   0.62149
 -12  16 -24      576.55      463.77    293.32 o   0.61459
 -11  16 -24      173.44      388.56    332.04 o   0.60916
 -10  16 -24      283.81      333.11    421.22 o   0.60525
  -9  16 -24      543.92      560.03    363.53 o   0.60290
  -8  16 -24       82.99      100.59    378.76 o   0.60211
  -7  16 -24      256.93      251.53    359.06 o   0.60290
  -6  16 -24      135.38       97.63    342.94 o   0.60525
  -5  16 -24      692.84      427.21    284.30 o   0.60916
  -4  16 -24      975.45      933.73    305.73 o   0.61459
  -3  16 -24      992.15     1054.86    292.53 o   0.62149
 -10  17 -24       13.16       41.81    416.79 o   0.62302
  -9  17 -24      374.38      221.68    444.69 o   0.62149
  -8  17 -24      974.41      891.26    348.29 o   0.62149
  -7  17 -24      161.14      176.81    360.61 o   0.62302
   0   1 -23     2084.20     2310.87    121.19 o   0.40820
  -1   2 -23     9072.97     9314.91    154.29 o   0.41052
   0   2 -23     1446.92     1484.56    126.47 o   0.41167
  -2   3 -23      192.97      267.92    113.50 o   0.41511
  -1   3 -23     2048.23     2130.43    118.09 o   0.41511
   0   3 -23     1302.86     1242.96    103.54 o   0.41739
  -3   4 -23     6548.60     6173.88    108.17 o   0.42191
  -2   4 -23     1911.73     1633.66     87.34 o   0.42079
  -1   4 -23    11455.20    11349.16    168.47 o   0.42191
   0   4 -23     2739.85     2724.35    121.63 o   0.42527
  -4   5 -23     2001.74     1807.98     80.21 o   0.43081
  -3   5 -23     6111.24     6313.57    137.70 o   0.42860
  -2   5 -23     1621.37     1487.98    107.35 o   0.42860
  -1   5 -23     2405.58     2470.41    146.23 o   0.43081
   0   5 -23     2536.53     2394.00    116.58 o   0.43519
  -5   6 -23      223.34      177.53    132.70 o   0.44169
  -4   6 -23     1599.88     1558.75    164.90 o   0.43845
  -3   6 -23     3190.94     3113.01    163.19 o   0.43737
  -2   6 -23     3697.73     3570.82    166.32 o   0.43845
  -1   6 -23     4207.15     3753.26     98.28 o   0.44169
   0   6 -23      115.23      143.32     92.84 o   0.44702
  -6   7 -23     2462.65     2286.51    136.19 o   0.45439
  -5   7 -23     2644.65     2525.03    148.60 o   0.45019
  -4   7 -23     3617.16     3503.02    150.58 o   0.44808
  -3   7 -23     2051.16     1959.33    158.65 o   0.44808
  -2   7 -23     7751.79     8212.97    182.91 o   0.45019
  -1   7 -23     9371.69     9750.90    175.59 o   0.45439
   0   7 -23     6282.93     6177.10    188.79 o   0.46061
  -7   8 -23      261.35       51.33    165.46 o   0.46878
  -6   8 -23      560.88      581.12    133.88 o   0.46369
  -5   8 -23       67.38       42.12    141.16 o   0.46061
  -4   8 -23     2674.09     2573.98    148.49 o   0.45958
  -3   8 -23     5089.15     4885.01    160.39 o   0.46061
  -2   8 -23      338.80      229.66    148.87 o   0.46369
  -1   8 -23       73.56       71.22    182.45 o   0.46878
   0   8 -23     4400.02     4413.41    188.08 o   0.47581
  -8   9 -23     2011.54     1850.16    228.26 o   0.48469
  -7   9 -23      857.38      699.34    197.79 o   0.47879
  -6   9 -23     2648.90     2341.44    167.13 o   0.47481
  -5   9 -23     4144.44     4042.95    172.87 o   0.47281
  -4   9 -23     3496.65     3542.12    147.05 o   0.47281
  -3   9 -23     3031.77     2909.19    157.64 o   0.47481
  -2   9 -23     1347.98     1224.09    171.05 o   0.47879
  -1   9 -23     1408.09     1395.78    199.43 o   0.48469
   0   9 -23     2145.93     2101.18    227.54 o   0.49246
  -9  10 -23     2542.72     2315.55    257.26 o   0.50200
  -8  10 -23      112.46      132.66    210.51 o   0.49534
  -7  10 -23     1911.72     1794.14    198.74 o   0.49053
  -6  10 -23     1816.72     1860.08    173.74 o   0.48762
  -5  10 -23      161.55      315.96    166.14 o   0.48665
  -4  10 -23     2324.51     2239.15    169.11 o   0.48762
  -3  10 -23      628.62      620.49    190.73 o   0.49053
  -2  10 -23     4217.33     4424.94    232.85 o   0.49534
  -1  10 -23     1537.57     1367.04    235.97 o   0.50200
   0  10 -23      319.33      289.62    238.28 o   0.51043
 -10  11 -23     1832.56     1674.92    232.21 o   0.52056
  -9  11 -23     1127.13     1120.91    246.42 o   0.51321
  -8  11 -23      135.70       80.36    213.04 o   0.50764
  -7  11 -23      385.76      245.09    174.77 o   0.50389
  -6  11 -23     5215.59     5074.33    189.34 o   0.50200
  -5  11 -23      877.47      840.10    176.48 o   0.50200
  -4  11 -23     6102.90     6225.47    207.74 o   0.50389
  -3  11 -23     2404.82     2378.60    238.81 o   0.50764
  -2  11 -23      244.40      170.62    238.56 o   0.51321
  -1  11 -23     1592.83     1585.15    247.74 o   0.52056
   0  11 -23     1031.23     1028.48    231.88 o   0.52959
 -11  12 -23     1146.47     1014.84    227.77 o   0.54023
 -10  12 -23     2313.02     2138.35    251.84 o   0.53227
  -9  12 -23     2196.04     1974.70    256.37 o   0.52599
  -8  12 -23     5031.35     5581.28    243.97 o   0.52147
  -7  12 -23     1302.72     1404.54    190.16 o   0.51873
  -6  12 -23     3539.95     3475.49    198.23 o   0.51781
  -5  12 -23      116.43      100.12    202.17 o   0.51873
  -4  12 -23     5415.98     5768.71    251.24 o   0.52147
  -3  12 -23     2870.24     2745.47    255.80 o   0.52599
  -2  12 -23      304.18      230.52    255.76 o   0.53227
  -1  12 -23      377.20      262.48    233.81 o   0.54023
   0  12 -23     3470.58     3256.19    254.41 o   0.54980
 -12  13 -23      839.72      825.03    245.61 o   0.56091
 -11  13 -23     3070.41     3050.71    239.35 o   0.55239
 -10  13 -23     1714.15     1399.66    269.36 o   0.54547
  -9  13 -23     1335.85     1201.63    252.34 o   0.54023
  -8  13 -23     1571.95     1436.85    237.57 o   0.53671
  -7  13 -23     1645.29     1426.57    226.09 o   0.53494
  -6  13 -23      353.97      350.78    210.37 o   0.53494
  -5  13 -23      750.41      619.21    241.22 o   0.53671
  -4  13 -23      701.44      382.48    250.18 o   0.54023
  -3  13 -23       83.75       97.42    266.44 o   0.54547
  -2  13 -23     2582.41     2467.85    261.63 o   0.55239
  -1  13 -23      284.58      215.77    256.00 o   0.56091
   0  13 -23     2572.61     2537.33    258.13 o   0.57096
 -13  14 -23       97.99       99.82    266.30 o   0.58248
 -12  14 -23     1579.68     1182.28    246.81 o   0.57345
 -11  14 -23      540.01      606.76    247.68 o   0.56596
 -10  14 -23     1288.38     1043.11    268.97 o   0.56006
  -9  14 -23     3622.34     3413.99    271.04 o   0.55581
  -8  14 -23     1239.91      761.58    259.94 o   0.55324
  -7  14 -23      265.17      191.46    277.61 o   0.55239
  -6  14 -23     4280.92     4918.76    282.80 o   0.55324
  -5  14 -23      948.66      814.62    254.95 o   0.55581
  -4  14 -23      305.57      177.20    271.43 o   0.56006
  -3  14 -23      179.65      330.37    261.92 o   0.56596
  -2  14 -23     2016.54     2256.63    268.18 o   0.57345
  -1  14 -23     3066.22     3026.93    284.52 o   0.58248
   0  14 -23      594.88      593.42    265.91 o   0.59297
 -14  15 -23      540.24      509.48    271.96 o   0.60485
 -13  15 -23      565.38      390.38    271.19 o   0.59537
 -12  15 -23      197.45      123.23    272.78 o   0.58734
 -11  15 -23     2769.51     2931.69    255.27 o   0.58085
 -10  15 -23      620.74      616.44    248.18 o   0.57593
  -9  15 -23      869.11      744.96    297.65 o   0.57262
  -8  15 -23     1338.71     1252.21    327.10 o   0.57096
  -7  15 -23       52.40      137.87    294.13 o   0.57096
  -6  15 -23     1248.49      979.63    274.37 o   0.57262
  -5  15 -23     1402.93     1342.66    287.80 o   0.57593
  -4  15 -23     2103.79     2242.07    276.72 o   0.58085
  -3  15 -23     1410.86     1423.46    273.52 o   0.58734
  -2  15 -23     3780.13     3991.34    294.57 o   0.59537
  -1  15 -23      946.81      944.77    279.32 o   0.60485
   0  15 -23     1872.46     2089.61    282.88 o   0.61573
 -14  16 -23     1112.63      890.40    304.58 o   0.61804
 -13  16 -23      783.65      744.98    299.45 o   0.60954
 -12  16 -23     1464.51     1192.62    281.35 o   0.60249
 -11  16 -23      971.93      868.05    284.42 o   0.59696
 -10  16 -23     1989.19     1916.09    322.37 o   0.59297
  -9  16 -23      515.60      171.67    432.29 o   0.59057
  -8  16 -23     2991.07     3110.36    347.67 o   0.58976
  -7  16 -23      674.34      582.35    289.59 o   0.59057
  -6  16 -23      305.26      101.24    304.08 o   0.59297
  -5  16 -23      370.55      460.79    270.86 o   0.59696
  -4  16 -23      655.27      560.83    295.99 o   0.60249
  -3  16 -23     1631.81     1531.42    306.10 o   0.60954
  -2  16 -23       73.47      327.38    287.40 o   0.61804
 -13  17 -23      927.27      822.31    314.69 o   0.62491
 -12  17 -23      971.46      932.97    304.03 o   0.61880
 -11  17 -23      381.28      453.29    350.97 o   0.61419
 -10  17 -23      168.38       86.34    452.92 o   0.61109
  -9  17 -23      112.45      506.92    496.08 o   0.60954
  -8  17 -23      296.00      174.31    338.95 o   0.60954
  -7  17 -23     1439.09     1303.62    340.25 o   0.61109
  -6  17 -23      417.83      149.38    329.19 o   0.61419
  -5  17 -23      591.67      509.42    310.66 o   0.61880
  -4  17 -23     2403.95     2482.40    342.08 o   0.62491
   0   1 -22     6337.50     6527.34    135.50 o   0.39055
  -1   2 -22     6258.21     6156.47    140.87 o   0.39298
   0   2 -22     5576.00     5607.91    133.92 o   0.39418
  -2   3 -22      401.52      446.75    109.80 o   0.39777
  -1   3 -22     7672.96     7753.53    129.35 o   0.39777
   0   3 -22     1687.21     1685.90    101.86 o   0.40015
  -3   4 -22     1300.33     1182.84     90.04 o   0.40487
  -2   4 -22     2644.71     2541.84     88.01 o   0.40369
  -1   4 -22      304.89      448.90    129.29 o   0.40487
   0   4 -22     5294.03     5269.35    144.58 o   0.40837
  -4   5 -22    15802.93    15648.66    165.03 o   0.41413
  -3   5 -22     4129.96     3758.77    102.69 o   0.41184
  -2   5 -22     3074.31     2900.58     90.91 o   0.41184
  -1   5 -22     2053.35     1826.41    136.72 o   0.41413
   0   5 -22      213.01      169.89    105.30 o   0.41869
  -5   6 -22     4122.02     3925.03     96.97 o   0.42543
  -4   6 -22     7612.83     7832.65    177.33 o   0.42207
  -3   6 -22      883.39      700.80    145.21 o   0.42095
  -2   6 -22      475.04      386.79    147.89 o   0.42207
  -1   6 -22      159.18      141.79     57.13 o   0.42543
   0   6 -22     3246.94     3171.44    100.48 o   0.43097
  -6   7 -22    20450.84    20972.95    185.95 o   0.43861
  -5   7 -22     1724.76     1680.36    140.81 o   0.43426
  -4   7 -22     1545.19     1453.15    138.53 o   0.43207
  -3   7 -22     5185.44     5022.11    160.96 o   0.43207
  -2   7 -22    11083.53    11143.49    184.58 o   0.43426
  -1   7 -22     1451.91     1252.88    141.91 o   0.43861
   0   7 -22     1400.14     1365.55    172.63 o   0.44505
  -7   8 -22      822.09      799.50    117.55 o   0.45349
  -6   8 -22     1307.85     1311.70    128.63 o   0.44823
  -5   8 -22     3769.60     3524.24    140.68 o   0.44505
  -4   8 -22     3711.21     3622.99    147.60 o   0.44398
  -3   8 -22     1515.63     1512.84    143.94 o   0.44505
  -2   8 -22     1062.79     1030.32    139.93 o   0.44823
  -1   8 -22     3927.62     3808.50    182.25 o   0.45349
   0   8 -22       75.03       42.01    166.28 o   0.46076
  -8   9 -22     3695.70     3595.96    227.75 o   0.46993
  -7   9 -22     3039.17     3046.86    155.87 o   0.46384
  -6   9 -22     8603.66     8839.49    184.71 o   0.45973
  -5   9 -22      945.84      990.61    125.65 o   0.45766
  -4   9 -22     8395.97     8831.96    157.67 o   0.45766
  -3   9 -22      970.03      886.07    139.99 o   0.45973
  -2   9 -22      411.50      202.94    165.75 o   0.46384
  -1   9 -22     7587.97     8023.14    183.80 o   0.46993
   0   9 -22     3055.65     3558.65    272.36 o   0.47794
  -9  10 -22      696.63      457.34    232.96 o   0.48776
  -8  10 -22     6896.43     6805.25    221.88 o   0.48091
  -7  10 -22      630.93      588.41    160.29 o   0.47595
  -6  10 -22      776.15      694.89    162.65 o   0.47295
  -5  10 -22     1992.93     2094.83    163.82 o   0.47195
  -4  10 -22      396.30      452.50    159.26 o   0.47295
  -3  10 -22     2032.07     2132.64    187.55 o   0.47595
  -2  10 -22     3333.37     3374.77    189.60 o   0.48091
  -1  10 -22     1230.50     1152.69    230.34 o   0.48776
   0  10 -22      797.69      777.70    226.50 o   0.49644
 -10  11 -22      649.12      503.00    210.91 o   0.50684
  -9  11 -22       73.64      106.69    246.58 o   0.49929
  -8  11 -22     3234.15     3139.61    220.33 o   0.49356
  -7  11 -22     1335.06     1138.35    175.43 o   0.48970
  -6  11 -22     1922.39     1800.35    173.30 o   0.48776
  -5  11 -22     1809.13     1799.10    171.36 o   0.48776
  -4  11 -22      613.19      631.59    185.20 o   0.48970
  -3  11 -22     1082.09      711.30    189.84 o   0.49356
  -2  11 -22      510.91      374.93    232.26 o   0.49929
  -1  11 -22     2842.47     2974.10    244.30 o   0.50684
   0  11 -22     3027.64     2925.81    237.36 o   0.51611
 -11  12 -22      785.07      950.58    225.57 o   0.52702
 -10  12 -22     1334.89     1276.99    214.82 o   0.51886
  -9  12 -22     2538.06     2497.81    246.39 o   0.51242
  -8  12 -22      392.06      519.08    221.05 o   0.50777
  -7  12 -22     5218.35     5477.72    197.65 o   0.50496
  -6  12 -22     2486.51     2443.08    187.46 o   0.50402
  -5  12 -22     1369.59     1106.45    195.00 o   0.50496
  -4  12 -22      256.57      152.14    228.98 o   0.50777
  -3  12 -22     5078.07     5517.82    260.70 o   0.51242
  -2  12 -22     1723.67     1611.13    252.29 o   0.51886
  -1  12 -22      138.55      218.11    230.41 o   0.52702
   0  12 -22     4039.19     4039.56    251.47 o   0.53683
 -12  13 -22     7627.95     7229.66    262.92 o   0.54820
 -11  13 -22     2353.88     2133.76    239.30 o   0.53948
 -10  13 -22     1541.98     1233.89    255.47 o   0.53240
  -9  13 -22     2322.45     2599.51    255.11 o   0.52702
  -8  13 -22     1918.20     1831.83    231.03 o   0.52341
  -7  13 -22     1380.21     1340.17    213.97 o   0.52160
  -6  13 -22     1419.09     1292.50    206.36 o   0.52160
  -5  13 -22      290.53      301.82    243.28 o   0.52341
  -4  13 -22      165.02      146.88    263.34 o   0.52702
  -3  13 -22     1366.77     1162.47    246.44 o   0.53240
  -2  13 -22     3167.00     3169.01    251.26 o   0.53948
  -1  13 -22      936.52      659.50    249.87 o   0.54820
   0  13 -22      278.10      249.02    240.96 o   0.55849
 -13  14 -22      672.09      735.81    248.80 o   0.57025
 -12  14 -22      713.76      747.08    245.44 o   0.56103
 -11  14 -22     2586.62     2509.15    244.47 o   0.55337
 -10  14 -22     1322.90     1411.49    249.05 o   0.54733
  -9  14 -22      622.29      696.34    265.40 o   0.54298
  -8  14 -22     1120.63      999.31    229.55 o   0.54036
  -7  14 -22     5080.42     5210.99    246.49 o   0.53948
  -6  14 -22     1210.43     1261.08    260.58 o   0.54036
  -5  14 -22     4466.98     4702.16    268.22 o   0.54298
  -4  14 -22     2745.72     2645.96    275.49 o   0.54733
  -3  14 -22     5097.08     5241.93    263.23 o   0.55337
  -2  14 -22     1855.39     1895.99    258.42 o   0.56103
  -1  14 -22     1293.20     1219.65    264.28 o   0.57025
   0  14 -22      233.79      134.76    272.79 o   0.58096
 -14  15 -22     3838.69     4121.03    279.03 o   0.59309
 -13  15 -22     2250.68     2130.61    268.36 o   0.58341
 -12  15 -22      574.53      460.53    249.71 o   0.57522
 -11  15 -22      410.17      291.44    246.21 o   0.56859
 -10  15 -22     2102.62     2069.07    261.33 o   0.56356
  -9  15 -22      179.76       87.28    289.02 o   0.56018
  -8  15 -22       73.91      123.00    292.06 o   0.55849
  -7  15 -22     1511.69     1264.10    277.97 o   0.55849
  -6  15 -22     2531.48     2391.98    280.14 o   0.56018
  -5  15 -22     1618.52     1492.03    283.48 o   0.56356
  -4  15 -22     1369.27     1393.85    266.34 o   0.56859
  -3  15 -22      810.29      695.31    262.90 o   0.57522
  -2  15 -22     3644.68     3656.10    289.15 o   0.58341
  -1  15 -22       27.58      157.58    317.18 o   0.59309
   0  15 -22     1507.56     1601.22    276.36 o   0.60418
 -15  16 -22     1176.44     1186.32    300.55 o   0.61661
 -14  16 -22      647.86      509.27    300.71 o   0.60653
 -13  16 -22       50.48      141.29    283.63 o   0.59786
 -12  16 -22     1564.46     1413.60    280.22 o   0.59068
 -11  16 -22     1624.95     1545.65    297.75 o   0.58503
 -10  16 -22      205.96      110.13    325.35 o   0.58096
  -9  16 -22     1276.93     1182.33    348.35 o   0.57851
  -8  16 -22     1314.71     1095.08    311.98 o   0.57769
  -7  16 -22     1429.46     1299.79    281.74 o   0.57851
  -6  16 -22      400.01      238.35    285.83 o   0.58096
  -5  16 -22     1459.59     1478.36    263.57 o   0.58503
  -4  16 -22      260.75      260.66    283.04 o   0.59068
  -3  16 -22     3182.93     3648.01    299.65 o   0.59786
  -2  16 -22     1140.38     1183.70    294.79 o   0.60653
  -1  16 -22     1550.20     1410.94    280.63 o   0.61661
 -14  17 -22     1552.35     1459.83    303.80 o   0.62121
 -13  17 -22       26.14      115.21    339.24 o   0.61353
 -12  17 -22      597.10      558.96    305.21 o   0.60731
 -11  17 -22       56.51      345.70    359.42 o   0.60261
 -10  17 -22     1339.17     1380.60    378.85 o   0.59945
  -9  17 -22      264.75      141.68    374.88 o   0.59786
  -8  17 -22     1773.40     1598.97    351.59 o   0.59786
  -7  17 -22       48.11       13.56    320.80 o   0.59945
  -6  17 -22      872.85      571.21    305.70 o   0.60261
  -5  17 -22      410.11      436.80    295.77 o   0.60731
  -4  17 -22      602.01      322.60    327.46 o   0.61353
  -3  17 -22     1510.67     1171.31    344.21 o   0.62121
 -11  18 -22      749.03      766.95    396.12 o   0.62121
 -10  18 -22      128.00      350.97    413.99 o   0.61891
  -9  18 -22      287.68      214.66    420.03 o   0.61815
  -8  18 -22      143.18       43.58    417.88 o   0.61891
  -7  18 -22     1943.05     2138.84    314.20 o   0.62121
   0   1 -21    21621.41    22696.95    166.65 o   0.37291
  -1   2 -21     4377.72     4264.27    128.96 o   0.37545
   0   2 -21    10223.43    10399.53    142.24 o   0.37671
  -2   3 -21     7247.92     7377.47    123.55 o   0.38047
  -1   3 -21     4788.82     4856.39    120.32 o   0.38047
   0   3 -21    15934.19    15390.03    142.38 o   0.38296
  -3   4 -21     4812.55     4745.38     97.37 o   0.38788
  -2   4 -21     1197.94     1003.86     78.70 o   0.38665
  -1   4 -21     9136.21     9015.77    148.57 o   0.38788
   0   4 -21     6408.54     6489.74    141.95 o   0.39153
  -4   5 -21    15991.24    15894.69    136.78 o   0.39754
  -3   5 -21     1595.85     1461.07     88.38 o   0.39515
  -2   5 -21     2060.56     1859.67     83.73 o   0.39515
  -1   5 -21      114.35       48.49     96.47 o   0.39754
   0   5 -21     6380.37     5975.44    116.75 o   0.40228
  -5   6 -21     3524.37     3328.43     72.36 o   0.40930
  -4   6 -21     3309.03     3402.51    138.68 o   0.40581
  -3   6 -21     3376.54     3203.60    147.37 o   0.40464
  -2   6 -21      887.17      805.31    140.54 o   0.40581
  -1   6 -21     1546.39     1381.41     49.20 o   0.40930
   0   6 -21     3321.10     3070.30     96.69 o   0.41505
  -6   7 -21      990.00      925.41    120.26 o   0.42298
  -5   7 -21      980.98      888.65    132.26 o   0.41847
  -4   7 -21     4064.34     3866.42    138.53 o   0.41619
  -3   7 -21     1559.43     1587.20    143.80 o   0.41619
  -2   7 -21     2795.88     2928.81    149.44 o   0.41847
  -1   7 -21     1712.10     1724.89    134.46 o   0.42298
   0   7 -21     2270.09     1857.71     88.93 o   0.42965
  -7   8 -21      572.41      386.35    112.38 o   0.43839
  -6   8 -21     9106.66     9061.58    151.55 o   0.43295
  -5   8 -21     9890.80     9357.98    153.14 o   0.42965
  -4   8 -21     6265.12     6305.52    150.78 o   0.42855
  -3   8 -21     6804.76     6600.69    152.44 o   0.42965
  -2   8 -21     1198.59     1156.13    134.27 o   0.43295
  -1   8 -21      459.00      304.84    160.07 o   0.43839
   0   8 -21      216.46      222.61    153.00 o   0.44590
  -8   9 -21      124.21       94.12    205.91 o   0.45538
  -7   9 -21     2241.75     2103.81    108.18 o   0.44908
  -6   9 -21     2947.74     2973.38    117.62 o   0.44484
  -5   9 -21     6611.47     6674.54    137.53 o   0.44270
  -4   9 -21     4406.04     4551.64    136.82 o   0.44270
  -3   9 -21     2053.65     1966.57    137.42 o   0.44484
  -2   9 -21      317.52      135.42    155.12 o   0.44908
  -1   9 -21     3475.53     3353.39    176.16 o   0.45538
   0   9 -21     3807.04     3331.10    249.15 o   0.46364
  -9  10 -21     5118.14     5015.90    253.69 o   0.47376
  -8  10 -21     2343.87     2496.46    159.59 o   0.46669
  -7  10 -21     4140.55     4094.76    164.12 o   0.46158
  -6  10 -21     1817.95     1772.34    163.49 o   0.45849
  -5  10 -21      892.21      853.89    161.29 o   0.45746
  -4  10 -21      691.71      686.89    155.79 o   0.45849
  -3  10 -21     4287.51     4366.88    190.13 o   0.46158
  -2  10 -21       80.08       54.46    169.67 o   0.46669
  -1  10 -21      589.93      453.84    203.98 o   0.47376
   0  10 -21      285.16      246.75    204.94 o   0.48268
 -10  11 -21      774.66      664.46    205.61 o   0.49337
  -9  11 -21     3590.04     3429.05    238.59 o   0.48562
  -8  11 -21     3988.47     4061.46    191.35 o   0.47973
  -7  11 -21     3176.37     3202.64    175.83 o   0.47575
  -6  11 -21      449.09      354.38    168.49 o   0.47376
  -5  11 -21      641.36      572.90    166.40 o   0.47376
  -4  11 -21     1261.48     1134.50    183.18 o   0.47575
  -3  11 -21      930.95     1011.10    182.65 o   0.47973
  -2  11 -21     1860.17     1641.73    224.60 o   0.48562
  -1  11 -21      526.23      447.09    225.83 o   0.49337
   0  11 -21      729.16      721.23    227.44 o   0.50290
 -11  12 -21      180.71      158.59    237.98 o   0.51409
 -10  12 -21     2554.74     2327.15    222.87 o   0.50572
  -9  12 -21     1281.44      934.70    232.61 o   0.49911
  -8  12 -21     1639.41     1521.30    183.97 o   0.49433
  -7  12 -21     4174.37     4043.45    184.00 o   0.49145
  -6  12 -21     1807.38     1960.64    175.16 o   0.49048
  -5  12 -21      301.02      114.33    190.68 o   0.49145
  -4  12 -21     5627.22     5972.88    209.37 o   0.49433
  -3  12 -21      331.98      281.15    229.06 o   0.49911
  -2  12 -21     1238.87     1161.86    237.85 o   0.50572
  -1  12 -21      700.06      643.62    224.26 o   0.51409
   0  12 -21      648.65      705.07    228.79 o   0.52414
 -12  13 -21     2487.57     2590.48    234.52 o   0.53578
 -11  13 -21     2386.52     2437.56    232.87 o   0.52685
 -10  13 -21      145.20      175.07    234.10 o   0.51960
  -9  13 -21      456.63      307.77    233.09 o   0.51409
  -8  13 -21     3829.81     3863.16    207.53 o   0.51039
  -7  13 -21     4096.15     3870.81    217.12 o   0.50852
  -6  13 -21     3000.82     3014.25    207.52 o   0.50852
  -5  13 -21     2227.55     2157.86    200.95 o   0.51039
  -4  13 -21     3038.93     2996.80    253.56 o   0.51409
  -3  13 -21     2393.02     1937.47    244.17 o   0.51960
  -2  13 -21     1118.39     1114.82    232.75 o   0.52685
  -1  13 -21       22.65      122.09    247.55 o   0.53578
   0  13 -21     1895.75     1739.46    247.12 o   0.54630
 -13  14 -21     3565.03     3562.26    251.08 o   0.55832
 -12  14 -21     1311.95     1124.65    241.30 o   0.54889
 -11  14 -21     1563.53     1546.39    229.71 o   0.54106
 -10  14 -21      456.62      297.12    237.30 o   0.53489
  -9  14 -21       58.92       74.78    262.69 o   0.53044
  -8  14 -21     5889.52     5591.93    239.12 o   0.52775
  -7  14 -21     1096.51      934.98    220.97 o   0.52685
  -6  14 -21     2976.08     2882.32    227.78 o   0.52775
  -5  14 -21      702.98      623.97    242.30 o   0.53044
  -4  14 -21     3339.13     3229.27    277.32 o   0.53489
  -3  14 -21      271.28      238.28    243.57 o   0.54106
  -2  14 -21     1591.54     1539.51    253.81 o   0.54889
  -1  14 -21       49.69      191.90    317.52 o   0.55832
   0  14 -21      351.24      306.55    252.55 o   0.56926
 -14  15 -21      624.70      428.25    262.44 o   0.58162
 -13  15 -21     2389.32     2223.87    260.12 o   0.57175
 -12  15 -21      649.64      401.98    239.35 o   0.56339
 -11  15 -21      868.95     1001.61    245.07 o   0.55662
 -10  15 -21     1094.19      733.25    238.79 o   0.55148
  -9  15 -21     3252.00     2652.27    289.82 o   0.54803
  -8  15 -21       11.67       93.72    258.44 o   0.54630
  -7  15 -21     1596.94     1311.17    266.00 o   0.54630
  -6  15 -21       63.57       27.60    266.41 o   0.54803
  -5  15 -21     1870.98     1780.69    281.81 o   0.55148
  -4  15 -21     2785.74     2858.85    276.82 o   0.55662
  -3  15 -21      696.20      742.52    251.64 o   0.56339
  -2  15 -21      611.17      489.07    263.88 o   0.57175
  -1  15 -21     1980.62     1921.37    261.46 o   0.58162
   0  15 -21      127.80      301.30    272.32 o   0.59293
 -15  16 -21      563.15      439.51    292.23 o   0.60559
 -14  16 -21      378.44      297.88    288.97 o   0.59532
 -13  16 -21     3031.71     3064.14    288.13 o   0.58649
 -12  16 -21     3241.69     3096.74    287.79 o   0.57917
 -11  16 -21     1002.56      660.40    278.52 o   0.57341
 -10  16 -21      915.39      718.00    287.90 o   0.56926
  -9  16 -21       19.15      216.45    326.83 o   0.56675
  -8  16 -21     2163.40     2355.82    277.25 o   0.56591
  -7  16 -21      267.70      302.15    277.31 o   0.56675
  -6  16 -21     1883.10     1967.75    258.23 o   0.56926
  -5  16 -21      191.20      199.43    259.57 o   0.57341
  -4  16 -21     1787.36     1891.24    280.58 o   0.57917
  -3  16 -21      389.43      457.52    290.51 o   0.58649
  -2  16 -21     1661.14     1449.08    298.21 o   0.59532
  -1  16 -21       26.06      217.64    290.93 o   0.60559
   0  16 -21      797.20      843.17    296.16 o   0.61723
 -15  17 -21      551.41      483.02    296.05 o   0.61953
 -14  17 -21      204.62      260.81    294.89 o   0.61027
 -13  17 -21      181.08      271.38    318.78 o   0.60245
 -12  17 -21       99.07      147.27    301.99 o   0.59612
 -11  17 -21     1242.91     1044.15    294.52 o   0.59133
 -10  17 -21      115.90       45.98    329.28 o   0.58811
  -9  17 -21      609.44      602.74    391.00 o   0.58649
  -8  17 -21     1427.39     1100.38    288.89 o   0.58649
  -7  17 -21     2070.13     1896.02    295.95 o   0.58811
  -6  17 -21      805.28      732.10    298.19 o   0.59133
  -5  17 -21      412.51      297.34    273.12 o   0.59612
  -4  17 -21      149.28      153.41    290.84 o   0.60245
  -3  17 -21      300.24      311.14    355.46 o   0.61027
  -2  17 -21      178.95      222.81    316.11 o   0.61953
 -13  18 -21      202.58      396.41    372.66 o   0.61953
 -12  18 -21      228.95      329.14    309.33 o   0.61415
 -11  18 -21      609.50      455.45    352.03 o   0.61027
 -10  18 -21      870.78      734.30    391.72 o   0.60794
  -9  18 -21      468.92      261.36    382.72 o   0.60716
  -8  18 -21       97.44      215.65    364.89 o   0.60794
  -7  18 -21     1138.41     1034.16    312.00 o   0.61027
  -6  18 -21     1850.69     1824.24    316.81 o   0.61415
  -5  18 -21     1001.62      837.72    322.04 o   0.61953
   0   1 -20     3650.47     3745.06    121.35 o   0.35528
  -1   2 -20      149.59      131.29    107.97 o   0.35794
   0   2 -20    11653.24    11893.59    153.08 o   0.35926
  -2   3 -20     9867.99     9967.22    123.73 o   0.36320
  -1   3 -20    12832.09    13032.08    136.08 o   0.36320
   0   3 -20     5942.28     5904.08    112.68 o   0.36581
  -3   4 -20     3557.68     3472.81     83.25 o   0.37096
  -2   4 -20     1490.22     1348.51     70.27 o   0.36968
  -1   4 -20    11374.67    11083.46    131.45 o   0.37096
   0   4 -20     6985.53     7054.67    136.43 o   0.37477
  -4   5 -20      388.44      295.93     65.44 o   0.38105
  -3   5 -20     7975.87     7755.50    101.79 o   0.37855
  -2   5 -20    10802.13    10410.74    119.09 o   0.37855
  -1   5 -20     3202.49     2778.10     99.99 o   0.38105
   0   5 -20     1194.37     1134.52     72.37 o   0.38600
  -5   6 -20     4613.99     4105.35     70.57 o   0.39330
  -4   6 -20     6008.85     6083.13    141.26 o   0.38966
  -3   6 -20     9103.86     8779.89    158.04 o   0.38845
  -2   6 -20    12865.80    12974.61    171.50 o   0.38966
  -1   6 -20     5892.26     5281.62     68.58 o   0.39330
   0   6 -20      288.86      226.32     55.28 o   0.39928
  -6   7 -20     1852.62     1617.35    119.47 o   0.40751
  -5   7 -20     5404.82     5400.17    141.11 o   0.40283
  -4   7 -20     7910.42     7803.61    147.02 o   0.40047
  -3   7 -20     1128.55     1002.47    130.47 o   0.40047
  -2   7 -20    10147.78    10112.54    167.39 o   0.40283
  -1   7 -20       18.69        8.01    121.52 o   0.40751
   0   7 -20      309.03      314.13     65.40 o   0.41444
  -7   8 -20      663.34      435.56    107.39 o   0.42350
  -6   8 -20     2518.47     2579.89    124.94 o   0.41786
  -5   8 -20     3158.70     3276.97    130.35 o   0.41444
  -4   8 -20     4992.51     4695.20    139.71 o   0.41329
  -3   8 -20     2420.09     2235.44    132.94 o   0.41444
  -2   8 -20     2017.47     1969.57    129.22 o   0.41786
  -1   8 -20     1193.52      915.35    155.86 o   0.42350
   0   8 -20     3586.51     2999.83    150.80 o   0.43127
  -8   9 -20      320.59      167.63     86.22 o   0.44105
  -7   9 -20     1965.52     1603.58     93.13 o   0.43455
  -6   9 -20     6002.32     5686.06    115.57 o   0.43016
  -5   9 -20     3760.81     3682.97    118.38 o   0.42795
  -4   9 -20     1511.73     1208.19    120.27 o   0.42795
  -3   9 -20     3043.79     2863.07    135.43 o   0.43016
  -2   9 -20     7816.58     7713.31    182.66 o   0.43455
  -1   9 -20     2667.58     2387.99    164.24 o   0.44105
   0   9 -20     1184.73     1069.68    125.34 o   0.44957
  -9  10 -20     1697.19     1620.61    222.12 o   0.46000
  -8  10 -20     6038.54     6491.81    168.65 o   0.45273
  -7  10 -20      318.65      308.12    151.79 o   0.44746
  -6  10 -20     9009.79     9139.18    179.33 o   0.44427
  -5  10 -20     5100.80     5228.20    165.15 o   0.44320
  -4  10 -20     2531.38     2396.83    164.12 o   0.44427
  -3  10 -20     8758.20     8634.11    198.94 o   0.44746
  -2  10 -20     1166.19     1084.59    167.56 o   0.45273
  -1  10 -20     1035.94      761.25    206.08 o   0.46000
   0  10 -20     3016.56     2667.43    209.22 o   0.46919
 -10  11 -20     1460.21     1388.18    202.15 o   0.48018
  -9  11 -20     1147.95     1011.30    164.85 o   0.47222
  -8  11 -20     2771.52     2660.15    177.66 o   0.46615
  -7  11 -20     1183.75     1092.18    162.85 o   0.46206
  -6  11 -20     5233.15     5352.49    178.46 o   0.46000
  -5  11 -20     5444.33     5045.56    174.12 o   0.46000
  -4  11 -20    10804.11    10921.69    213.60 o   0.46206
  -3  11 -20      837.60      675.03    178.07 o   0.46615
  -2  11 -20      383.97      344.35    214.45 o   0.47222
  -1  11 -20     1765.73     1826.90    214.94 o   0.48018
   0  11 -20      223.15      167.73    203.90 o   0.48996
 -11  12 -20      109.43      148.75    217.68 o   0.50144
 -10  12 -20     5082.27     5201.97    214.83 o   0.49286
  -9  12 -20     2854.25     2691.10    193.36 o   0.48607
  -8  12 -20      207.10      106.12    184.17 o   0.48117
  -7  12 -20     1233.55     1065.06    177.88 o   0.47820
  -6  12 -20     2517.60     2472.43    189.37 o   0.47721
  -5  12 -20      768.21      529.80    184.37 o   0.47820
  -4  12 -20      423.90      381.42    185.16 o   0.48117
  -3  12 -20      312.13      230.73    249.22 o   0.48607
  -2  12 -20     4422.57     4542.94    229.38 o   0.49286
  -1  12 -20     2739.69     2753.84    230.52 o   0.50144
   0  12 -20      517.95      458.23    219.90 o   0.51174
 -12  13 -20     2069.29     1932.07    225.82 o   0.52366
 -11  13 -20     5170.68     5299.45    231.51 o   0.51452
 -10  13 -20     1301.31     1233.07    210.12 o   0.50709
  -9  13 -20     1701.98     1714.92    203.82 o   0.50144
  -8  13 -20     1527.86     1158.73    191.47 o   0.49765
  -7  13 -20        5.24        0.00    209.64 o   0.49574
  -6  13 -20      559.70      472.94    192.50 o   0.49574
  -5  13 -20     3121.99     3318.20    200.38 o   0.49765
  -4  13 -20     1422.55     1351.26    239.53 o   0.50144
  -3  13 -20     1029.96      611.89    240.03 o   0.50709
  -2  13 -20      555.31      461.14    225.91 o   0.51452
  -1  13 -20     1158.28      801.79    236.48 o   0.52366
   0  13 -20     1771.37     1441.21    240.29 o   0.53441
 -13  14 -20     1219.41     1103.25    236.37 o   0.54670
 -12  14 -20     1755.75     1647.11    231.84 o   0.53707
 -11  14 -20     1238.41      838.90    224.66 o   0.52906
 -10  14 -20      825.48      757.20    222.53 o   0.52275
  -9  14 -20     1071.32      866.54    209.74 o   0.51819
  -8  14 -20     2321.43     2169.44    219.54 o   0.51544
  -7  14 -20      573.01      285.69    211.29 o   0.51452
  -6  14 -20       50.24      165.43    242.02 o   0.51544
  -5  14 -20     1747.07     1565.94    253.23 o   0.51819
  -4  14 -20      412.68      226.37    269.91 o   0.52275
  -3  14 -20      668.30      330.58    245.47 o   0.52906
  -2  14 -20     1858.95     1598.46    246.27 o   0.53707
  -1  14 -20      852.72      829.87    249.44 o   0.54670
   0  14 -20     1901.06     1473.88    251.45 o   0.55786
 -14  15 -20      406.13      267.08    248.82 o   0.57048
 -13  15 -20      547.01      269.24    237.85 o   0.56041
 -12  15 -20     2100.03     1833.24    246.98 o   0.55188
 -11  15 -20     3013.58     2857.42    234.18 o   0.54496
 -10  15 -20     2615.24     2374.47    259.36 o   0.53971
  -9  15 -20     1374.12     1368.18    236.24 o   0.53619
  -8  15 -20      769.51      532.73    230.62 o   0.53441
  -7  15 -20      184.67      118.82    245.27 o   0.53441
  -6  15 -20      509.56      363.53    257.06 o   0.53619
  -5  15 -20     1352.09     1046.34    251.85 o   0.53971
  -4  15 -20     4481.51     4320.19    268.70 o   0.54496
  -3  15 -20     1229.59     1163.55    249.09 o   0.55188
  -2  15 -20      749.97      447.39    260.26 o   0.56041
  -1  15 -20      255.54      292.84    261.69 o   0.57048
   0  15 -20      146.75      181.30    301.14 o   0.58200
 -15  16 -20      667.85      800.43    319.71 o   0.59490
 -14  16 -20      177.71      257.71    315.53 o   0.58444
 -13  16 -20      401.33      376.44    300.05 o   0.57544
 -12  16 -20      464.01      438.63    293.37 o   0.56798
 -11  16 -20       47.26      137.98    332.91 o   0.56210
 -10  16 -20      384.22      215.31    319.35 o   0.55786
  -9  16 -20      265.21      215.28    257.13 o   0.55531
  -8  16 -20     1239.68     1082.64    234.69 o   0.55445
  -7  16 -20      198.83      174.71    284.14 o   0.55531
  -6  16 -20      905.29      709.83    255.25 o   0.55786
  -5  16 -20     2943.55     2965.55    276.75 o   0.56210
  -4  16 -20      185.22      108.46    270.18 o   0.56798
  -3  16 -20     1245.54     1121.10    275.77 o   0.57544
  -2  16 -20      168.98      114.20    280.76 o   0.58444
  -1  16 -20      772.83      514.47    278.68 o   0.59490
   0  16 -20      971.18      918.28    309.15 o   0.60674
 -16  17 -20     1710.03     1940.55    331.81 o   0.61989
 -15  17 -20      655.23      823.46    327.35 o   0.60908
 -14  17 -20     1566.62     1766.92    316.87 o   0.59966
 -13  17 -20      764.42      763.78    333.64 o   0.59170
 -12  17 -20      254.51      150.72    315.02 o   0.58525
 -11  17 -20      914.38      541.77    321.78 o   0.58037
 -10  17 -20     2007.31     1483.75    293.35 o   0.57709
  -9  17 -20     1804.83     1802.73    307.50 o   0.57544
  -8  17 -20      911.90      714.91    284.73 o   0.57544
  -7  17 -20      845.10      664.35    289.18 o   0.57709
  -6  17 -20     1142.02      987.67    263.52 o   0.58037
  -5  17 -20      567.90      494.08    278.33 o   0.58525
  -4  17 -20      701.66      404.73    291.38 o   0.59170
  -3  17 -20      160.97      269.97    302.76 o   0.59966
  -2  17 -20     1875.09     1924.69    293.74 o   0.60908
  -1  17 -20      435.92      322.72    388.60 o   0.61989
 -15  18 -20      218.92      318.60    360.45 o   0.62446
 -14  18 -20     2122.58     2381.22    361.00 o   0.61605
 -13  18 -20       67.81      178.63    368.80 o   0.60908
 -12  18 -20      173.47      214.97    364.23 o   0.60360
 -11  18 -20      258.65      329.91    356.53 o   0.59966
 -10  18 -20      327.39      191.70    360.73 o   0.59728
  -9  18 -20      433.16      248.54    320.42 o   0.59649
  -8  18 -20     1675.16     1522.28    300.58 o   0.59728
  -7  18 -20      451.89      457.55    309.72 o   0.59966
  -6  18 -20     2191.20     2812.36    318.90 o   0.60360
  -5  18 -20      681.93      437.82    323.49 o   0.60908
  -4  18 -20      150.76       54.27    342.42 o   0.61605
  -3  18 -20       82.78      107.95    348.80 o   0.62446
 -12  19 -20      296.45      316.46    357.20 o   0.62294
 -11  19 -20      361.11      296.68    400.45 o   0.61989
 -10  19 -20      980.54     1009.71    386.46 o   0.61835
  -9  19 -20      421.37      392.46    333.59 o   0.61835
  -8  19 -20       58.48       97.49    402.55 o   0.61989
  -7  19 -20      230.88       32.47    340.11 o   0.62294
   0   1 -19     2899.86     2827.43    112.45 o   0.33765
  -1   2 -19     1410.69     1345.59    107.36 o   0.34045
   0   2 -19     8400.33     8337.47    135.53 o   0.34184
  -2   3 -19     7944.36     7904.23    114.98 o   0.34598
  -1   3 -19    17018.57    16633.30    138.00 o   0.34598
   0   3 -19    13560.11    13114.72    125.31 o   0.34871
  -3   4 -19     4387.22     3998.92     80.92 o   0.35411
  -2   4 -19    10741.10    10546.73    122.67 o   0.35277
  -1   4 -19     2839.50     2807.61    104.30 o   0.35411
   0   4 -19     1164.18     1069.02     99.13 o   0.35811
  -4   5 -19      235.16      270.75     61.28 o   0.36467
  -3   5 -19     4523.85     4296.52     85.04 o   0.36206
  -2   5 -19     2040.71     1900.18     71.52 o   0.36206
  -1   5 -19     7397.26     7148.02    108.58 o   0.36467
   0   5 -19     4320.04     4089.11     76.44 o   0.36983
  -5   6 -19     3137.78     2898.62     78.25 o   0.37745
  -4   6 -19    18792.30    18824.03    169.44 o   0.37366
  -3   6 -19     9198.61     9323.12    153.69 o   0.37239
  -2   6 -19     7566.39     7312.07    150.57 o   0.37366
  -1   6 -19    15888.50    15972.38    170.46 o   0.37745
   0   6 -19     2165.27     1944.87     58.13 o   0.38368
  -6   7 -19     1139.54      860.19     95.71 o   0.39224
  -5   7 -19    14706.53    14414.42    160.51 o   0.38737
  -4   7 -19     1694.77     1658.23    121.73 o   0.38492
  -3   7 -19     2371.39     2156.84    128.80 o   0.38492
  -2   7 -19     3832.52     3863.25    142.69 o   0.38737
  -1   7 -19     2718.34     2551.24    126.23 o   0.39224
   0   7 -19    11488.82    10940.35     94.01 o   0.39943
  -7   8 -19     1004.40      905.19     75.04 o   0.40882
  -6   8 -19     3301.94     3173.00    119.23 o   0.40298
  -5   8 -19    13061.46    12748.88    146.56 o   0.39943
  -4   8 -19      724.42      695.46    117.12 o   0.39824
  -3   8 -19     2132.06     1966.80    127.75 o   0.39943
  -2   8 -19     3637.62     3593.11    129.55 o   0.40298
  -1   8 -19     4986.75     4942.17    162.23 o   0.40882
   0   8 -19     2245.70     1812.85     60.47 o   0.41686
  -8   9 -19     1324.81     1042.55     74.52 o   0.42698
  -7   9 -19     5386.20     5497.75    151.00 o   0.42026
  -6   9 -19     2795.64     2440.73     85.37 o   0.41572
  -5   9 -19     9112.39     8769.10    124.47 o   0.41344
  -4   9 -19     5114.01     4840.46    126.10 o   0.41344
  -3   9 -19     2004.18     1720.05    139.26 o   0.41572
  -2   9 -19     6174.47     6542.67    173.25 o   0.42026
  -1   9 -19      981.96      923.50    153.58 o   0.42698
   0   9 -19     5171.05     4611.95    128.62 o   0.43578
  -9  10 -19     1210.96     1077.13    141.66 o   0.44653
  -8  10 -19      402.67      382.20    155.00 o   0.43903
  -7  10 -19      671.47      478.86    144.30 o   0.43360
  -6  10 -19     6357.23     6077.96    169.29 o   0.43030
  -5  10 -19     2126.53     1864.06    153.87 o   0.42920
  -4  10 -19     5390.13     5243.39    167.97 o   0.43030
  -3  10 -19     2615.85     2729.54    173.52 o   0.43360
  -2  10 -19     2277.17     2154.02    163.29 o   0.43903
  -1  10 -19      695.06      651.98    133.87 o   0.44653
   0  10 -19     1427.65     1483.35    200.02 o   0.45599
 -10  11 -19     3727.42     3738.75    199.89 o   0.46729
  -9  11 -19     7572.56     7781.13    185.86 o   0.45910
  -8  11 -19     4020.26     3758.02    182.97 o   0.45286
  -7  11 -19     1728.90     1769.57    158.89 o   0.44865
  -6  11 -19     3530.31     3457.78    163.07 o   0.44653
  -5  11 -19      391.01      284.86    154.25 o   0.44653
  -4  11 -19       25.47      176.25    176.07 o   0.44865
  -3  11 -19     3436.82     3465.45    181.84 o   0.45286
  -2  11 -19     2743.02     2614.46    160.56 o   0.45910
  -1  11 -19     9716.42     9665.64    233.63 o   0.46729
   0  11 -19     2292.08     2375.81    211.80 o   0.47734
 -11  12 -19      859.24      617.70    196.70 o   0.48911
 -10  12 -19     1247.44     1142.20    164.76 o   0.48031
  -9  12 -19     2078.90     1853.32    180.24 o   0.47334
  -8  12 -19      113.36        0.00    170.19 o   0.46831
  -7  12 -19     2691.32     2542.35    185.63 o   0.46526
  -6  12 -19     1327.31     1338.24    183.97 o   0.46424
  -5  12 -19     6328.97     6399.44    195.97 o   0.46526
  -4  12 -19      595.14      592.02    180.37 o   0.46831
  -3  12 -19      498.70      397.63    174.40 o   0.47334
  -2  12 -19     1555.56     1398.50    213.54 o   0.48031
  -1  12 -19     5671.21     5798.93    225.57 o   0.48911
   0  12 -19      122.31      144.40    293.77 o   0.49967
 -12  13 -19      680.55      607.67    219.24 o   0.51186
 -11  13 -19      318.36      378.10    207.84 o   0.50251
 -10  13 -19     4237.45     4193.29    182.89 o   0.49490
  -9  13 -19      963.84      859.64    195.26 o   0.48911
  -8  13 -19      757.20      666.55    188.42 o   0.48522
  -7  13 -19     1081.58      965.62    199.52 o   0.48326
  -6  13 -19     3348.46     3124.38    207.32 o   0.48326
  -5  13 -19     1401.29     1176.04    187.84 o   0.48522
  -4  13 -19     1093.65     1073.45    191.63 o   0.48911
  -3  13 -19       95.12       91.56    232.32 o   0.49490
  -2  13 -19       38.33       82.11    242.49 o   0.50251
  -1  13 -19     3824.19     3569.61    239.30 o   0.51186
   0  13 -19       47.82       32.37    242.54 o   0.52286
 -13  14 -19     1347.21     1234.49    250.59 o   0.53541
 -12  14 -19     3078.20     3357.26    246.84 o   0.52558
 -11  14 -19      352.66      223.09    231.23 o   0.51739
 -10  14 -19      941.07      770.49    194.32 o   0.51093
  -9  14 -19     3818.87     3447.33    217.11 o   0.50627
  -8  14 -19      622.66      517.51    210.96 o   0.50345
  -7  14 -19     2344.53     1985.63    221.27 o   0.50251
  -6  14 -19     2112.37     1940.21    205.36 o   0.50345
  -5  14 -19     2503.44     2407.26    225.18 o   0.50627
  -4  14 -19     1119.71     1130.39    226.94 o   0.51093
  -3  14 -19     1159.31      792.47    228.87 o   0.51739
  -2  14 -19      208.21       83.51    238.01 o   0.52558
  -1  14 -19     5065.30     4551.24    257.72 o   0.53541
   0  14 -19       64.84      100.71    264.19 o   0.54681
 -14  15 -19     1486.98     1436.96    261.96 o   0.55967
 -13  15 -19       21.66       14.63    292.12 o   0.54940
 -12  15 -19     1276.23     1040.32    257.18 o   0.54070
 -11  15 -19      706.46      668.65    233.80 o   0.53364
 -10  15 -19      201.81       13.61    242.08 o   0.52828
  -9  15 -19      521.52      220.34    230.84 o   0.52467
  -8  15 -19      407.95      405.82    212.24 o   0.52286
  -7  15 -19     1435.01     1143.13    224.90 o   0.52286
  -6  15 -19     3179.39     2855.90    268.99 o   0.52467
  -5  15 -19     5058.39     5005.18    260.31 o   0.52828
  -4  15 -19      101.81      242.20    247.46 o   0.53364
  -3  15 -19     1785.12     1570.63    249.10 o   0.54070
  -2  15 -19      595.15      345.93    252.67 o   0.54940
  -1  15 -19      667.71      691.22    260.44 o   0.55967
   0  15 -19      576.45      499.99    263.83 o   0.57141
 -15  16 -19      842.33      961.01    305.77 o   0.58454
 -14  16 -19     3428.76     3304.24    313.47 o   0.57389
 -13  16 -19      280.66      309.14    305.04 o   0.56473
 -12  16 -19      804.02      775.61    278.72 o   0.55712
 -11  16 -19      124.10      129.03    385.78 o   0.55113
 -10  16 -19      797.08      431.70    260.39 o   0.54681
  -9  16 -19      152.93      203.14    275.85 o   0.54420
  -8  16 -19      993.73      959.60    233.03 o   0.54333
  -7  16 -19     1600.40     1389.52    270.38 o   0.54420
  -6  16 -19      605.41      427.03    244.44 o   0.54681
  -5  16 -19      629.44      596.80    259.32 o   0.55113
  -4  16 -19     1029.90      769.00    267.15 o   0.55712
  -3  16 -19      342.64      245.77    300.28 o   0.56473
  -2  16 -19      927.35     1161.53    292.54 o   0.57389
  -1  16 -19      228.33      161.93    283.54 o   0.58454
   0  16 -19      991.58     1094.22    322.64 o   0.59659
 -16  17 -19      539.62      692.76    317.45 o   0.60995
 -15  17 -19     1199.58     1400.32    316.73 o   0.59897
 -14  17 -19      709.43      633.78    301.24 o   0.58939
 -13  17 -19     2537.83     2745.74    329.71 o   0.58129
 -12  17 -19      119.85       19.40    340.76 o   0.57472
 -11  17 -19      859.62      506.26    355.00 o   0.56975
 -10  17 -19     2732.31     2736.17    296.37 o   0.56641
  -9  17 -19      981.80      806.16    295.04 o   0.56473
  -8  17 -19      847.56      769.37    283.39 o   0.56473
  -7  17 -19      630.39      321.14    294.09 o   0.56641
  -6  17 -19      820.07      573.75    271.85 o   0.56975
  -5  17 -19     2123.32     1796.79    277.61 o   0.57472
  -4  17 -19      328.71      204.75    277.07 o   0.58129
  -3  17 -19      858.14      688.80    300.85 o   0.58939
  -2  17 -19      166.00      131.64    297.66 o   0.59897
  -1  17 -19        0.33      266.37    371.82 o   0.60995
   0  17 -19      186.00      275.81    377.16 o   0.62227
 -16  18 -19      501.77      415.19    340.90 o   0.62455
 -15  18 -19     1839.78     1862.03    359.18 o   0.61460
 -14  18 -19      154.18      190.71    365.72 o   0.60605
 -13  18 -19      421.30      243.69    336.37 o   0.59897
 -12  18 -19      787.26      725.95    326.51 o   0.59340
 -11  18 -19      336.09      338.92    357.89 o   0.58939
 -10  18 -19      619.24      645.71    322.19 o   0.58697
  -9  18 -19      487.10      334.79    311.61 o   0.58616
  -8  18 -19       79.27      177.29    315.45 o   0.58697
  -7  18 -19     1074.65      959.71    301.42 o   0.58939
  -6  18 -19      688.26      608.27    304.63 o   0.59340
  -5  18 -19     1289.91     1162.87    320.21 o   0.59897
  -4  18 -19      833.63      791.41    342.33 o   0.60605
  -3  18 -19      468.63      361.27    332.97 o   0.61460
  -2  18 -19      242.17       99.76    403.84 o   0.62455
 -14  19 -19      498.85      635.68    362.61 o   0.62379
 -13  19 -19      889.68      855.25    366.82 o   0.61768
 -12  19 -19      386.07      439.15    373.86 o   0.61306
 -11  19 -19      201.93      161.54    406.04 o   0.60995
 -10  19 -19     2043.12     1689.32    329.07 o   0.60840
  -9  19 -19     2256.77     1926.40    335.96 o   0.60840
  -8  19 -19     1373.39     1015.08    344.18 o   0.60995
  -7  19 -19      722.95      410.08    325.75 o   0.61306
  -6  19 -19      225.88      396.98    363.35 o   0.61768
  -5  19 -19      435.14      319.89    342.28 o   0.62379
   0   0 -18    68015.45    67016.24    500.20 o   0.31855
   0   1 -18     5894.51     6037.11    127.53 o   0.32003
  -1   2 -18    18664.93    18370.39    144.74 o   0.32299
   0   2 -18    11612.17    11440.63    138.56 o   0.32445
  -2   3 -18    19129.88    18526.46    132.47 o   0.32881
  -1   3 -18     7157.91     7184.38    109.57 o   0.32881
   0   3 -18    14916.60    14347.39    122.13 o   0.33168
  -3   4 -18    12095.80    11252.29     91.76 o   0.33735
  -2   4 -18     6802.48     6837.81    110.30 o   0.33594
  -1   4 -18      869.26      713.86     90.64 o   0.33735
   0   4 -18    11956.83    11816.93    112.30 o   0.34154
  -4   5 -18     8820.21     8423.65     98.52 o   0.34842
  -3   5 -18     2381.85     2155.32     69.31 o   0.34568
  -2   5 -18      216.70      143.22     56.75 o   0.34568
  -1   5 -18     6395.29     5934.79     83.81 o   0.34842
   0   5 -18     3339.91     2965.41     69.79 o   0.35382
  -5   6 -18     4455.64     4120.29     72.40 o   0.36178
  -4   6 -18     7439.58     6963.60    132.42 o   0.35782
  -3   6 -18     2367.62     2144.87    124.90 o   0.35649
  -2   6 -18     5353.93     5060.48    136.90 o   0.35782
  -1   6 -18     6529.72     6382.40    136.12 o   0.36178
   0   6 -18     6661.80     6215.35     72.74 o   0.36827
  -6   7 -18     1215.18     1094.33     69.12 o   0.37718
  -5   7 -18      880.15      688.62    113.48 o   0.37212
  -4   7 -18     3342.05     3007.63    120.19 o   0.36956
  -3   7 -18     8408.57     8335.28    141.09 o   0.36956
  -2   7 -18     1706.11     1615.64    128.24 o   0.37212
  -1   7 -18     6336.79     5777.66    115.53 o   0.37718
   0   7 -18     4836.62     4635.31     68.86 o   0.38465
  -7   8 -18    20246.31    19689.92    119.39 o   0.39439
  -6   8 -18     4344.09     4010.10    114.36 o   0.38833
  -5   8 -18     9338.86     9011.97    129.39 o   0.38465
  -4   8 -18     4715.40     4468.35    119.20 o   0.38342
  -3   8 -18     1085.05      866.51    119.68 o   0.38465
  -2   8 -18     2821.60     2644.03    123.92 o   0.38833
  -1   8 -18     1824.86     1601.51    144.34 o   0.39439
   0   8 -18    22901.19    21421.82    143.88 o   0.40272
  -8   9 -18     6166.39     6132.47    164.64 o   0.41319
  -7   9 -18      904.25      807.74    134.60 o   0.40624
  -6   9 -18     1350.37     1141.80    132.91 o   0.40155
  -5   9 -18    14053.73    14006.63    175.37 o   0.39918
  -4   9 -18     1041.56      904.58    140.33 o   0.39918
  -3   9 -18     7737.85     7618.52    152.36 o   0.40155
  -2   9 -18     1214.43     1126.45    148.62 o   0.40624
  -1   9 -18     8632.55     8809.50    167.09 o   0.41319
   0   9 -18     1664.54     1513.62     77.38 o   0.42227
  -9  10 -18     5701.86     5439.82    163.41 o   0.43336
  -8  10 -18     1000.14      850.97    157.25 o   0.42563
  -7  10 -18     5864.62     5529.30    158.91 o   0.42002
  -6  10 -18     2012.50     1860.52    145.58 o   0.41662
  -5  10 -18     1045.97      837.68    144.69 o   0.41548
  -4  10 -18        9.66       27.04    144.07 o   0.41662
  -3  10 -18     1339.66     1272.14    161.28 o   0.42002
  -2  10 -18      701.65      500.79    150.01 o   0.42563
  -1  10 -18      112.11      174.35    124.48 o   0.43336
   0  10 -18     5045.92     4795.82    123.20 o   0.44310
 -10  11 -18      268.38      387.23    138.57 o   0.45472
  -9  11 -18     4233.84     4338.22    175.50 o   0.44630
  -8  11 -18       44.13       31.08    163.37 o   0.43988
  -7  11 -18    10288.11    10278.86    192.99 o   0.43554
  -6  11 -18      878.88      737.06    149.06 o   0.43336
  -5  11 -18      792.51      648.17    161.12 o   0.43336
  -4  11 -18     2419.95     2366.18    177.19 o   0.43554
  -3  11 -18     3194.14     3249.85    173.69 o   0.43988
  -2  11 -18      238.75      286.71    152.14 o   0.44630
  -1  11 -18      446.76      531.87    197.26 o   0.45472
   0  11 -18      295.90      178.36    194.35 o   0.46504
 -11  12 -18     3658.31     3406.38    222.79 o   0.47712
 -10  12 -18     5101.75     4889.29    179.15 o   0.46809
  -9  12 -18      187.21       76.35    180.61 o   0.46094
  -8  12 -18     1509.05     1195.02    178.09 o   0.45577
  -7  12 -18     6765.82     6709.79    189.75 o   0.45263
  -6  12 -18      254.53      152.09    174.12 o   0.45158
  -5  12 -18     6868.21     6460.70    193.28 o   0.45263
  -4  12 -18     6692.89     6177.68    195.19 o   0.45577
  -3  12 -18     1403.93     1526.43    173.14 o   0.46094
  -2  12 -18     1420.38     1244.83    201.97 o   0.46809
  -1  12 -18     2188.87     1908.77    201.71 o   0.47712
   0  12 -18      460.69      423.02    226.87 o   0.48793
 -12  13 -18     2442.59     2043.96    231.33 o   0.50041
 -11  13 -18     1756.51     1486.77    217.45 o   0.49084
 -10  13 -18      571.01      627.47    177.71 o   0.48305
  -9  13 -18     5198.94     4908.11    211.77 o   0.47712
  -8  13 -18      517.65      370.44    179.11 o   0.47313
  -7  13 -18     6223.62     6067.76    212.66 o   0.47112
  -6  13 -18     1957.71     1583.44    202.61 o   0.47112
  -5  13 -18     5405.76     5534.42    207.37 o   0.47313
  -4  13 -18     3225.86     2949.12    189.93 o   0.47712
  -3  13 -18     1033.58      789.57    207.58 o   0.48305
  -2  13 -18      577.24      395.80    207.41 o   0.49084
  -1  13 -18     5381.12     5486.44    256.37 o   0.50041
   0  13 -18      419.72      406.11    230.60 o   0.51166
 -13  14 -18     3623.55     3697.13    254.87 o   0.52448
 -12  14 -18     6621.92     6438.14    247.76 o   0.51443
 -11  14 -18     1141.98     1163.13    190.13 o   0.50607
 -10  14 -18      107.70      204.70    191.25 o   0.49946
  -9  14 -18     4400.59     4381.67    232.39 o   0.49469
  -8  14 -18     3844.89     3617.06    239.45 o   0.49181
  -7  14 -18     1637.78     1261.43    201.08 o   0.49084
  -6  14 -18      319.27      123.84    208.69 o   0.49181
  -5  14 -18     1242.69     1101.88    210.59 o   0.49469
  -4  14 -18     1590.21     1285.89    232.44 o   0.49946
  -3  14 -18     1198.95      854.99    220.34 o   0.50607
  -2  14 -18      120.43      166.82    259.03 o   0.51443
  -1  14 -18      148.72      213.13    249.56 o   0.52448
   0  14 -18     1993.88     2059.57    244.06 o   0.53611
 -14  15 -18       58.99      164.76    274.92 o   0.54922
 -13  15 -18      448.87      376.73    245.17 o   0.53875
 -12  15 -18      387.47      205.71    233.87 o   0.52988
 -11  15 -18     1666.62     1590.14    207.79 o   0.52267
 -10  15 -18      720.76      571.72    219.61 o   0.51719
  -9  15 -18     3452.50     3416.30    259.71 o   0.51351
  -8  15 -18     5830.94     5784.53    260.50 o   0.51166
  -7  15 -18     8396.34     8551.74    247.21 o   0.51166
  -6  15 -18      894.00      710.26    213.36 o   0.51351
  -5  15 -18     1854.73     1682.08    238.26 o   0.51719
  -4  15 -18     3139.08     3127.80    254.41 o   0.52267
  -3  15 -18     2148.14     2194.04    257.19 o   0.52988
  -2  15 -18      186.05       88.69    248.78 o   0.53875
  -1  15 -18      922.63      986.30    254.01 o   0.54922
   0  15 -18      429.37      475.99    266.73 o   0.56118
 -15  16 -18     7091.31     8126.55    308.86 o   0.57454
 -14  16 -18      488.86      610.49    292.54 o   0.56371
 -13  16 -18     1875.96     1872.86    283.93 o   0.55437
 -12  16 -18     1530.67     1233.37    274.18 o   0.54662
 -11  16 -18     1151.71      965.57    253.22 o   0.54051
 -10  16 -18     1734.33     1358.56    268.78 o   0.53611
  -9  16 -18     1489.57     1489.04    274.19 o   0.53345
  -8  16 -18      652.75      504.14    258.12 o   0.53256
  -7  16 -18     7674.09     8058.24    286.64 o   0.53345
  -6  16 -18      196.19      105.93    255.43 o   0.53611
  -5  16 -18     1482.29     1234.69    247.58 o   0.54051
  -4  16 -18     1125.14      912.89    265.26 o   0.54662
  -3  16 -18       88.05      241.63    269.67 o   0.55437
  -2  16 -18      351.09      202.81    282.32 o   0.56371
  -1  16 -18      712.13      504.08    272.25 o   0.57454
   0  16 -18       19.99      348.80    316.97 o   0.58680
 -16  17 -18       80.71      236.13    347.81 o   0.60038
 -15  17 -18      907.60      778.37    300.63 o   0.58922
 -14  17 -18     1000.63      961.78    298.84 o   0.57947
 -13  17 -18      595.52      568.40    308.57 o   0.57123
 -12  17 -18     2083.91     1900.88    316.36 o   0.56455
 -11  17 -18      511.61      308.60    267.30 o   0.55948
 -10  17 -18      704.95      568.24    280.30 o   0.55608
  -9  17 -18     1763.83     1512.13    286.73 o   0.55437
  -8  17 -18     1754.25     1463.33    272.89 o   0.55437
  -7  17 -18     1492.85     1530.70    284.45 o   0.55608
  -6  17 -18     1225.51     1102.43    291.93 o   0.55948
  -5  17 -18      171.91       95.62    276.77 o   0.56455
  -4  17 -18     1669.03     1527.27    294.50 o   0.57123
  -3  17 -18      308.17      139.24    293.90 o   0.57947
  -2  17 -18       99.76      111.20    285.67 o   0.58922
  -1  17 -18     1105.45     1026.77    324.63 o   0.60038
   0  17 -18     1295.01     1344.92    363.44 o   0.61289
 -16  18 -18      869.62      902.19    368.62 o   0.61521
 -15  18 -18      610.88      861.77    364.68 o   0.60510
 -14  18 -18      206.08      285.32    344.97 o   0.59642
 -13  18 -18       83.35       30.85    389.43 o   0.58922
 -12  18 -18      346.48      306.56    363.64 o   0.58355
 -11  18 -18     1161.57      877.50    284.70 o   0.57947
 -10  18 -18      543.84      377.58    307.75 o   0.57701
  -9  18 -18      411.08      218.79    310.08 o   0.57619
  -8  18 -18      866.96      528.93    286.94 o   0.57701
  -7  18 -18       74.03      126.45    318.92 o   0.57947
  -6  18 -18      127.00       73.65    321.05 o   0.58355
  -5  18 -18      223.28      163.14    361.50 o   0.58922
  -4  18 -18      206.83      245.12    463.18 o   0.59642
  -3  18 -18      238.95      264.25    340.98 o   0.60510
  -2  18 -18      983.76      668.80    371.76 o   0.61521
 -15  19 -18      356.46      535.78    363.00 o   0.62211
 -14  19 -18     1296.67     1364.06    362.38 o   0.61444
 -13  19 -18      198.39      270.86    426.81 o   0.60823
 -12  19 -18     1354.95     1249.60    338.31 o   0.60353
 -11  19 -18      417.50      364.30    299.43 o   0.60038
 -10  19 -18      884.19      528.53    336.67 o   0.59880
  -9  19 -18       28.59       86.15    353.56 o   0.59880
  -8  19 -18      687.84      465.18    283.10 o   0.60038
  -7  19 -18      248.20      143.10    334.21 o   0.60353
  -6  19 -18     1184.40     1017.05    297.23 o   0.60823
  -5  19 -18      986.51      707.90    332.93 o   0.61444
  -4  19 -18      444.23      434.77    341.32 o   0.62211
 -12  20 -18        2.14        6.48    471.38 o   0.62439
 -11  20 -18      627.31      563.51    356.79 o   0.62211
 -10  20 -18      871.50      628.63    330.26 o   0.62135
  -9  20 -18      118.13      118.37    333.06 o   0.62211
  -8  20 -18     1961.72     1640.95    347.28 o   0.62439
   0   1 -17    35566.64    35316.63    184.34 o   0.30242
  -1   2 -17      747.75      837.02     98.02 o   0.30555
   0   2 -17      149.82      281.24     98.85 o   0.30709
  -2   3 -17     8239.54     7976.35     95.08 o   0.31169
  -1   3 -17     4118.72     3992.06     86.17 o   0.31169
   0   3 -17    21885.19    21766.46    152.59 o   0.31472
  -3   4 -17     6103.00     5966.98     95.65 o   0.32069
  -2   4 -17     7355.45     7054.84    104.93 o   0.31921
  -1   4 -17     5665.89     5327.13     98.56 o   0.32069
   0   4 -17     2680.17     2733.68     83.92 o   0.32510
  -4   5 -17     1863.69     1791.73     58.97 o   0.33232
  -3   5 -17     7840.79     6980.05     78.02 o   0.32945
  -2   5 -17     8293.54     7930.29    137.26 o   0.32945
  -1   5 -17     7766.35     7079.28     71.48 o   0.33232
   0   5 -17     7129.84     6668.87     75.22 o   0.33798
  -5   6 -17     3940.68     3724.82     75.79 o   0.34629
  -4   6 -17     1833.26     1644.36    109.38 o   0.34216
  -3   6 -17     1147.95      843.75    118.60 o   0.34077
  -2   6 -17     1713.53     1503.33    119.61 o   0.34216
  -1   6 -17    20588.40    19328.00    148.83 o   0.34629
   0   6 -17     2807.33     2530.66     66.47 o   0.35308
  -6   7 -17     3670.03     3250.79     77.69 o   0.36236
  -5   7 -17     4012.35     3589.67    111.32 o   0.35708
  -4   7 -17     5397.24     4993.32    118.19 o   0.35442
  -3   7 -17     2805.28     2517.71    117.37 o   0.35442
  -2   7 -17      135.07      164.87    114.70 o   0.35708
  -1   7 -17     7941.75     7871.26    131.59 o   0.36236
   0   7 -17     5080.46     4914.08     80.05 o   0.37013
  -7   8 -17    16438.40    15810.11    129.88 o   0.38024
  -6   8 -17     2213.02     2049.94     95.32 o   0.37395
  -5   8 -17     2516.45     2366.52    101.31 o   0.37013
  -4   8 -17     2498.66     2425.75    106.73 o   0.36885
  -3   8 -17     9007.96     8833.36    132.80 o   0.37013
  -2   8 -17      173.74      158.76    122.87 o   0.37395
  -1   8 -17     1545.35     1456.80    137.02 o   0.38024
   0   8 -17     6343.85     5895.27    108.81 o   0.38888
  -8   9 -17    15714.23    15833.14    160.26 o   0.39970
  -7   9 -17     5630.93     5667.46    145.14 o   0.39252
  -6   9 -17     6129.26     6047.40    147.54 o   0.38766
  -5   9 -17     4929.99     5004.03    146.56 o   0.38520
  -4   9 -17     2883.35     2585.87    138.44 o   0.38520
  -3   9 -17    22227.84    21977.63    204.66 o   0.38766
  -2   9 -17     2059.70     1945.79    148.72 o   0.39252
  -1   9 -17     1256.07     1108.09    132.70 o   0.39970
   0   9 -17     3294.33     2813.02     63.56 o   0.40909
  -9  10 -17     3871.39     3781.66    159.97 o   0.42052
  -8  10 -17     4171.38     4378.62    162.72 o   0.41255
  -7  10 -17      883.70      716.35    138.86 o   0.40676
  -6  10 -17     1133.27      751.72    138.02 o   0.40325
  -5  10 -17      603.65      392.08    135.18 o   0.40207
  -4  10 -17     3500.11     3548.79    161.75 o   0.40325
  -3  10 -17     6194.60     6070.62    173.61 o   0.40676
  -2  10 -17     5555.58     5521.80    163.86 o   0.41255
  -1  10 -17    14028.97    13988.68    166.46 o   0.42052
   0  10 -17     2734.97     2638.92    129.01 o   0.43055
 -10  11 -17      101.72       75.12    155.55 o   0.44251
  -9  11 -17     1017.57      718.15    169.79 o   0.43385
  -8  11 -17     8793.11     8615.50    186.29 o   0.42724
  -7  11 -17     5282.50     4948.07    173.37 o   0.42277
  -6  11 -17     2329.61     2114.40    149.78 o   0.42052
  -5  11 -17     1127.85      994.03    155.00 o   0.42052
  -4  11 -17     1134.93     1104.31    162.92 o   0.42277
  -3  11 -17     9709.61     9683.73    190.29 o   0.42724
  -2  11 -17     2326.26     2173.78    148.85 o   0.43385
  -1  11 -17     6692.18     6735.71    211.35 o   0.44251
   0  11 -17     1792.98     1726.20    138.63 o   0.45310
 -11  12 -17     1151.84     1111.93    164.67 o   0.46549
 -10  12 -17     1388.93     1218.16    168.47 o   0.45623
  -9  12 -17      223.75      126.75    187.63 o   0.44889
  -8  12 -17     2289.38     2081.13    189.72 o   0.44358
  -7  12 -17     3272.51     3075.39    182.77 o   0.44036
  -6  12 -17     2254.29     2024.82    179.29 o   0.43928
  -5  12 -17      102.19       70.56    166.50 o   0.44036
  -4  12 -17      923.30      983.48    166.90 o   0.44358
  -3  12 -17      592.19      419.63    160.05 o   0.44889
  -2  12 -17     2721.99     2784.10    141.21 o   0.45623
  -1  12 -17     1605.43     1321.06    210.54 o   0.46549
   0  12 -17      578.83      529.20    214.73 o   0.47657
 -12  13 -17     3031.82     2909.24    225.62 o   0.48934
 -11  13 -17     4967.02     4791.03    192.21 o   0.47955
 -10  13 -17      978.42      870.57    176.83 o   0.47157
  -9  13 -17     1037.06      911.64    202.37 o   0.46549
  -8  13 -17     1050.52      894.89    188.64 o   0.46140
  -7  13 -17      172.67       84.51    209.63 o   0.45934
  -6  13 -17      545.15      414.05    186.42 o   0.45934
  -5  13 -17     4574.21     4368.09    206.28 o   0.46140
  -4  13 -17     3669.36     3311.66    189.29 o   0.46549
  -3  13 -17     1978.15     1634.71    164.44 o   0.47157
  -2  13 -17     3988.63     3874.55    229.85 o   0.47955
  -1  13 -17     1394.90     1206.84    237.21 o   0.48934
   0  13 -17     9126.25     9258.70    250.88 o   0.50083
 -13  14 -17      454.63      478.40    228.56 o   0.51392
 -12  14 -17     1321.91     1302.50    220.66 o   0.50367
 -11  14 -17       59.11       44.16    181.77 o   0.49512
 -10  14 -17     3017.44     2880.36    193.18 o   0.48837
  -9  14 -17    12476.92    12606.20    251.46 o   0.48349
  -8  14 -17     4685.03     4640.88    237.26 o   0.48053
  -7  14 -17     5618.13     5178.87    247.08 o   0.47955
  -6  14 -17     1454.97     1452.11    229.81 o   0.48053
  -5  14 -17     2048.45     1321.33    201.48 o   0.48349
  -4  14 -17     1853.82     1796.43    189.51 o   0.48837
  -3  14 -17     1120.20      791.46    226.56 o   0.49512
  -2  14 -17     2614.57     2141.16    244.41 o   0.50367
  -1  14 -17      839.47      633.25    243.93 o   0.51392
   0  14 -17       89.09       76.99    261.25 o   0.52578
 -14  15 -17     1080.08      767.58    243.58 o   0.53915
 -13  15 -17     1068.14      972.79    241.31 o   0.52848
 -12  15 -17      329.12      314.96    200.73 o   0.51943
 -11  15 -17     1005.65      748.68    196.22 o   0.51207
 -10  15 -17     3426.28     3567.10    221.50 o   0.50648
  -9  15 -17     1741.63     1812.87    250.13 o   0.50272
  -8  15 -17      759.76      667.52    237.98 o   0.50083
  -7  15 -17     2289.15     2231.20    240.04 o   0.50083
  -6  15 -17      583.20      254.68    251.73 o   0.50272
  -5  15 -17     1537.44     1606.19    232.58 o   0.50648
  -4  15 -17     4517.66     4570.60    257.54 o   0.51207
  -3  15 -17     2642.51     2271.63    257.23 o   0.51943
  -2  15 -17     5026.02     4775.42    276.11 o   0.52848
  -1  15 -17        0.69       28.50    257.18 o   0.53915
   0  15 -17     5708.33     6758.60    272.28 o   0.55132
 -15  16 -17      872.89      974.35    288.22 o   0.56492
 -14  16 -17     1359.22     1279.14    290.81 o   0.55390
 -13  16 -17      470.17      434.71    278.35 o   0.54440
 -12  16 -17      395.02      373.45    228.25 o   0.53650
 -11  16 -17     1830.09     1640.26    239.12 o   0.53027
 -10  16 -17     2109.39     1982.45    267.40 o   0.52578
  -9  16 -17      640.26      521.69    261.54 o   0.52307
  -8  16 -17      433.60      156.54    263.85 o   0.52216
  -7  16 -17      860.11      478.85    252.92 o   0.52307
  -6  16 -17     3349.13     3215.66    237.34 o   0.52578
  -5  16 -17      566.66      653.62    263.55 o   0.53027
  -4  16 -17      718.38      755.18    254.40 o   0.53650
  -3  16 -17      889.13      461.69    264.15 o   0.54440
  -2  16 -17       49.42      138.20    287.35 o   0.55390
  -1  16 -17      236.23      378.91    278.92 o   0.56492
   0  16 -17       73.34      152.56    312.85 o   0.57738
 -16  17 -17     1140.21     1038.92    322.36 o   0.59118
 -15  17 -17     3890.37     3991.61    322.13 o   0.57984
 -14  17 -17     1513.37     1426.57    295.92 o   0.56994
 -13  17 -17     2939.55     2853.03    321.16 o   0.56155
 -12  17 -17     2292.93     2361.35    274.23 o   0.55476
 -11  17 -17      994.47      591.57    251.94 o   0.54960
 -10  17 -17     2957.38     2886.54    295.22 o   0.54614
  -9  17 -17     1513.72     1442.99    279.41 o   0.54440
  -8  17 -17     2373.14     1964.80    278.80 o   0.54440
  -7  17 -17     4889.49     5022.79    282.78 o   0.54614
  -6  17 -17      810.97      458.85    271.20 o   0.54960
  -5  17 -17     4011.24     4203.50    338.70 o   0.55476
  -4  17 -17     1516.92     1202.69    288.22 o   0.56155
  -3  17 -17     4263.79     4296.95    297.43 o   0.56994
  -2  17 -17     2936.44     3025.09    286.98 o   0.57984
  -1  17 -17      664.98      558.50    314.60 o   0.59118
   0  17 -17      930.37     1058.49    326.11 o   0.60388
 -17  18 -17      400.40      439.94    343.29 o   0.61786
 -16  18 -17      949.40      869.18    340.57 o   0.60623
 -15  18 -17      413.82      591.67    332.99 o   0.59598
 -14  18 -17      228.50      164.91    335.78 o   0.58716
 -13  18 -17      234.48      252.58    349.62 o   0.57984
 -12  18 -17     1030.27      774.76    270.71 o   0.57408
 -11  18 -17     3370.25     3408.76    285.81 o   0.56994
 -10  18 -17     1647.32     1546.37    280.18 o   0.56744
  -9  18 -17      550.71      389.55    302.17 o   0.56660
  -8  18 -17     1321.16     1316.79    282.93 o   0.56744
  -7  18 -17      757.69      607.56    282.72 o   0.56994
  -6  18 -17      691.24      480.57    306.08 o   0.57408
  -5  18 -17     1060.99     1048.10    335.74 o   0.57984
  -4  18 -17       77.99       79.10    352.19 o   0.58716
  -3  18 -17      442.21      336.93    338.78 o   0.59598
  -2  18 -17     2050.06     2230.61    350.07 o   0.60623
  -1  18 -17      168.82      296.31    350.44 o   0.61786
 -16  19 -17     1299.32     1384.80    370.00 o   0.62245
 -15  19 -17      717.86      550.71    340.85 o   0.61323
 -14  19 -17       54.12      116.49    358.55 o   0.60545
 -13  19 -17      159.16      199.88    351.85 o   0.59915
 -12  19 -17     2175.41     2578.21    337.16 o   0.59438
 -11  19 -17     1789.25     1814.15    297.29 o   0.59118
 -10  19 -17     1684.05     1519.07    303.32 o   0.58957
  -9  19 -17      993.01      823.79    326.08 o   0.58957
  -8  19 -17      401.26      374.84    350.13 o   0.59118
  -7  19 -17     1989.33     1916.31    283.72 o   0.59438
  -6  19 -17       57.34       16.39    337.98 o   0.59915
  -5  19 -17     1015.47     1421.92    334.53 o   0.60545
  -4  19 -17      655.15      599.50    326.38 o   0.61323
  -3  19 -17      859.10      550.82    341.75 o   0.62245
 -14  20 -17      636.11      440.25    369.83 o   0.62473
 -13  20 -17       52.93      138.83    377.38 o   0.61939
 -12  20 -17      277.60       87.64    342.79 o   0.61555
 -11  20 -17      329.89      397.64    341.17 o   0.61323
 -10  20 -17     1251.19     1137.66    317.85 o   0.61246
  -9  20 -17       39.78       31.62    391.01 o   0.61323
  -8  20 -17      332.20      349.53    357.78 o   0.61555
  -7  20 -17        1.12      161.28    376.67 o   0.61939
  -6  20 -17      345.54      127.11    349.94 o   0.62473
   0   1 -16    19074.24    19501.28    145.78 o   0.28482
  -1   2 -16    13240.97    12904.39    125.36 o   0.28814
   0   2 -16     8485.26     8287.80    117.35 o   0.28978
  -2   3 -16     3669.00     3365.31     77.72 o   0.29465
  -1   3 -16    16623.97    16348.12    109.65 o   0.29465
   0   3 -16    14296.86    13612.21     95.56 o   0.29785
  -3   4 -16    10453.12    10112.08    100.20 o   0.30415
  -2   4 -16     4638.33     4400.71     90.54 o   0.30259
  -1   4 -16     4344.31     4135.23     88.23 o   0.30415
   0   4 -16     3173.87     2975.53     79.30 o   0.30880
  -4   5 -16     7089.64     6499.17     64.55 o   0.31638
  -3   5 -16     9502.07     8757.42    135.37 o   0.31337
  -2   5 -16     7429.33     7059.38    126.09 o   0.31337
  -1   5 -16     1202.79     1138.29     48.06 o   0.31638
   0   5 -16     4337.84     4033.13     65.16 o   0.32232
  -5   6 -16     3420.73     3041.94     73.84 o   0.33104
  -4   6 -16     4309.39     4086.73    110.21 o   0.32671
  -3   6 -16     4190.18     3878.74    121.83 o   0.32525
  -2   6 -16     6617.37     6670.86    128.72 o   0.32671
  -1   6 -16      861.13      841.01     95.18 o   0.33104
   0   6 -16     7356.41     6527.13     83.11 o   0.33812
  -6   7 -16      135.43       55.98     68.16 o   0.34781
  -5   7 -16     3237.15     2851.73    102.84 o   0.34231
  -4   7 -16     1100.05      828.15     99.13 o   0.33952
  -3   7 -16     6791.93     6569.40    122.40 o   0.33952
  -2   7 -16     7623.61     7392.60    129.82 o   0.34231
  -1   7 -16     9035.64     8786.33    150.47 o   0.34781
   0   7 -16     7009.23     6333.77     84.68 o   0.35589
  -7   8 -16     3396.97     3222.94     75.90 o   0.36640
  -6   8 -16     5317.57     4718.65     91.63 o   0.35987
  -5   8 -16      424.40      365.54     78.45 o   0.35589
  -4   8 -16     2204.40     2018.91     98.98 o   0.35456
  -3   8 -16     1967.54     1974.37    106.14 o   0.35589
  -2   8 -16    17600.19    16666.25    164.27 o   0.35987
  -1   8 -16     1904.11     1920.54    138.26 o   0.36640
   0   8 -16     2667.85     2421.59     94.46 o   0.37535
  -8   9 -16     2556.66     2335.49    121.70 o   0.38656
  -7   9 -16     2331.48     2215.04    129.64 o   0.37913
  -6   9 -16     7945.03     7904.18    146.82 o   0.37409
  -5   9 -16     4630.93     4772.09    141.32 o   0.37154
  -4   9 -16    16059.38    15825.74    173.19 o   0.37154
  -3   9 -16     3614.48     3431.51    144.71 o   0.37409
  -2   9 -16     8570.18     8389.63    163.06 o   0.37913
  -1   9 -16     8346.38     8650.56    128.94 o   0.38656
   0   9 -16     7447.12     6880.46    136.06 o   0.39625
  -9  10 -16     6686.00     6459.46    163.49 o   0.40805
  -8  10 -16    20544.90    20899.70    224.25 o   0.39983
  -7  10 -16     1939.05     1824.95    157.38 o   0.39385
  -6  10 -16     2567.51     2377.98    138.22 o   0.39022
  -5  10 -16      228.69      127.79    133.90 o   0.38901
  -4  10 -16     7268.15     7000.97    172.85 o   0.39022
  -3  10 -16     1681.80     1587.51    150.24 o   0.39385
  -2  10 -16     7536.68     7364.67    162.93 o   0.39983
  -1  10 -16     2307.75     1788.48     66.29 o   0.40805
   0  10 -16    19817.85    19883.67    189.91 o   0.41838
 -10  11 -16     2687.83     2871.78    152.92 o   0.43067
  -9  11 -16     3929.16     3860.77    164.71 o   0.42177
  -8  11 -16     2202.83     2294.56    178.41 o   0.41497
  -7  11 -16     5453.85     5321.57    181.29 o   0.41037
  -6  11 -16      755.75      586.57    152.61 o   0.40805
  -5  11 -16     3842.18     3694.24    167.15 o   0.40805
  -4  11 -16     2955.68     2683.06    168.51 o   0.41037
  -3  11 -16    17185.70    16940.32    204.31 o   0.41497
  -2  11 -16    12002.84    11948.35    188.55 o   0.42177
  -1  11 -16     3491.75     3101.38     82.70 o   0.43067
   0  11 -16      711.82      551.84    143.00 o   0.44155
 -11  12 -16     4010.87     3984.47    176.28 o   0.45425
 -10  12 -16     1054.91      980.51    162.27 o   0.44476
  -9  12 -16     1479.67     1319.11    180.63 o   0.43723
  -8  12 -16     3693.35     3443.87    198.89 o   0.43177
  -7  12 -16      497.37      398.56    169.93 o   0.42846
  -6  12 -16     1184.83      932.80    194.22 o   0.42735
  -5  12 -16      841.29      792.81    169.17 o   0.42846
  -4  12 -16     2083.49     1916.02    172.40 o   0.43177
  -3  12 -16     1846.91     1678.07    171.81 o   0.43723
  -2  12 -16     1796.31     1443.22    137.54 o   0.44476
  -1  12 -16     2093.44     1625.16    135.25 o   0.45425
   0  12 -16     2077.00     2060.35    167.07 o   0.46560
 -12  13 -16     2013.11     1931.11    179.46 o   0.47866
 -11  13 -16     3150.75     3154.35    182.28 o   0.46865
 -10  13 -16     1518.65     1134.06    176.33 o   0.46048
  -9  13 -16     3810.82     3655.61    206.26 o   0.45425
  -8  13 -16     2387.99     2013.39    196.74 o   0.45006
  -7  13 -16      108.95      154.31    219.56 o   0.44795
  -6  13 -16     3561.62     3568.78    214.77 o   0.44795
  -5  13 -16      888.09      726.20    213.21 o   0.45006
  -4  13 -16     3189.68     2916.18    183.96 o   0.45425
  -3  13 -16     3212.99     3078.84    167.52 o   0.46048
  -2  13 -16     2382.87     1888.58    216.86 o   0.46865
  -1  13 -16     2889.43     2603.43    225.99 o   0.47866
   0  13 -16      675.07      490.59    218.18 o   0.49041
 -13  14 -16      242.93       79.90    216.70 o   0.50377
 -12  14 -16      623.12      641.69    183.72 o   0.49330
 -11  14 -16      147.97       98.60    195.89 o   0.48457
 -10  14 -16     8561.73     8955.79    206.89 o   0.47767
  -9  14 -16      795.67      788.16    199.60 o   0.47268
  -8  14 -16     4983.11     4906.51    227.77 o   0.46966
  -7  14 -16      427.66      419.35    217.87 o   0.46865
  -6  14 -16     1087.56      685.90    224.39 o   0.46966
  -5  14 -16       49.36        0.00    232.47 o   0.47268
  -4  14 -16      883.24      751.06    183.82 o   0.47767
  -3  14 -16     3566.07     3301.70    237.63 o   0.48457
  -2  14 -16     2520.45     2396.49    226.66 o   0.49330
  -1  14 -16      806.88      745.58    228.93 o   0.50377
   0  14 -16      273.10       99.43    227.70 o   0.51586
 -14  15 -16     1823.90     1701.26    240.17 o   0.52947
 -13  15 -16     1413.63     1113.53    239.34 o   0.51861
 -12  15 -16     1167.38      930.41    190.80 o   0.50938
 -11  15 -16      891.34      804.50    196.39 o   0.50188
 -10  15 -16      487.57      511.60    196.39 o   0.49618
  -9  15 -16     1079.78     1033.73    212.20 o   0.49234
  -8  15 -16     3163.96     3283.32    243.67 o   0.49041
  -7  15 -16      571.99      293.42    220.21 o   0.49041
  -6  15 -16     1350.71     1042.79    228.47 o   0.49234
  -5  15 -16      759.16      744.74    234.61 o   0.49618
  -4  15 -16       45.99      159.67    228.40 o   0.50188
  -3  15 -16     2926.16     2921.20    246.86 o   0.50938
  -2  15 -16      314.78       87.76    242.80 o   0.51861
  -1  15 -16      199.47      243.46    238.62 o   0.52947
   0  15 -16     1836.30     1989.60    250.70 o   0.54187
 -15  16 -16     1260.19     1113.41    268.96 o   0.55570
 -14  16 -16      806.74      666.63    269.24 o   0.54449
 -13  16 -16     1016.74      804.01    265.42 o   0.53482
 -12  16 -16     3158.04     3016.21    250.78 o   0.52678
 -11  16 -16     1886.66     1874.67    237.72 o   0.52044
 -10  16 -16     1902.69     2034.56    250.78 o   0.51586
  -9  16 -16     1621.97     1623.38    253.00 o   0.51310
  -8  16 -16      397.50      120.14    255.33 o   0.51217
  -7  16 -16     1079.36      769.42    248.39 o   0.51310
  -6  16 -16     2545.48     2395.17    238.55 o   0.51586
  -5  16 -16     2540.85     2495.50    247.48 o   0.52044
  -4  16 -16      659.69      662.55    252.34 o   0.52678
  -3  16 -16      420.10      461.41    257.16 o   0.53482
  -2  16 -16     3680.85     4049.07    283.49 o   0.54449
  -1  16 -16     1245.56     1600.73    270.10 o   0.55570
   0  16 -16     1499.70     1617.39    307.51 o   0.56836
 -16  17 -16      576.18      663.19    304.82 o   0.58237
 -15  17 -16       95.71       40.74    329.82 o   0.57086
 -14  17 -16     1416.26     1317.39    290.27 o   0.56080
 -13  17 -16     1647.73     1661.16    309.10 o   0.55227
 -12  17 -16     3188.23     3100.38    268.50 o   0.54536
 -11  17 -16      288.98      274.27    255.99 o   0.54012
 -10  17 -16     5263.14     5876.01    279.96 o   0.53659
  -9  17 -16     4791.19     4937.33    296.71 o   0.53482
  -8  17 -16     1927.77     1623.52    266.37 o   0.53482
  -7  17 -16     2936.67     2950.95    276.11 o   0.53659
  -6  17 -16      206.58      151.55    274.44 o   0.54012
  -5  17 -16     1299.72      962.01    305.42 o   0.54536
  -4  17 -16     2683.26     2308.78    268.89 o   0.55227
  -3  17 -16     1272.50     1197.13    273.56 o   0.56080
  -2  17 -16     1273.99     1363.08    272.39 o   0.57086
  -1  17 -16     5647.96     5779.24    323.54 o   0.58237
   0  17 -16      749.26      753.83    298.36 o   0.59526
 -17  18 -16      457.24      493.54    351.65 o   0.60944
 -16  18 -16      136.11      236.35    320.82 o   0.59765
 -15  18 -16     1192.27     1158.55    332.50 o   0.58724
 -14  18 -16       43.37       66.51    317.35 o   0.57829
 -13  18 -16      180.88      119.62    316.04 o   0.57086
 -12  18 -16     3430.50     3638.07    287.64 o   0.56501
 -11  18 -16      783.34      720.33    288.09 o   0.56080
 -10  18 -16     2874.57     2994.59    283.32 o   0.55825
  -9  18 -16      649.48      463.74    265.74 o   0.55740
  -8  18 -16     5451.29     5870.81    318.81 o   0.55825
  -7  18 -16      953.46      787.61    302.34 o   0.56080
  -6  18 -16     1025.85      934.34    311.29 o   0.56501
  -5  18 -16     3102.53     3538.87    352.88 o   0.57086
  -4  18 -16     2172.48     2465.64    320.67 o   0.57829
  -3  18 -16       92.21      234.90    343.49 o   0.58724
  -2  18 -16       48.03      162.62    353.56 o   0.59765
  -1  18 -16     1535.37     1826.37    366.42 o   0.60944
   0  18 -16     1473.22     1338.99    356.78 o   0.62253
 -17  19 -16      908.64      891.98    396.04 o   0.62481
 -16  19 -16     1408.71     1813.31    348.46 o   0.61409
 -15  19 -16      533.17      457.29    329.01 o   0.60475
 -14  19 -16      502.42      423.25    329.79 o   0.59685
 -13  19 -16      860.51      517.86    329.38 o   0.59046
 -12  19 -16     1482.20     1591.09    300.25 o   0.58562
 -11  19 -16      817.20      742.98    291.46 o   0.58237
 -10  19 -16     1593.76     1430.20    305.87 o   0.58074
  -9  19 -16      137.54       76.89    373.69 o   0.58074
  -8  19 -16     1442.34     1352.95    293.53 o   0.58237
  -7  19 -16     1511.11     1330.61    294.63 o   0.58562
  -6  19 -16      184.09      381.10    308.25 o   0.59046
  -5  19 -16     1975.71     2159.65    332.48 o   0.59685
  -4  19 -16      152.94      270.53    330.83 o   0.60475
  -3  19 -16      701.62      703.07    356.13 o   0.61409
  -2  19 -16     2444.32     2243.57    375.96 o   0.62481
 -15  20 -16      778.57      949.40    336.98 o   0.62329
 -14  20 -16      116.20      123.35    401.45 o   0.61640
 -13  20 -16      559.99      397.59    335.03 o   0.61099
 -12  20 -16      409.18      295.99    308.06 o   0.60710
 -11  20 -16     1381.00     1312.68    313.27 o   0.60475
 -10  20 -16      462.04      307.37    307.54 o   0.60396
  -9  20 -16     1023.46      593.89    335.38 o   0.60475
  -8  20 -16       97.30       78.91    342.47 o   0.60710
  -7  20 -16       88.38      146.99    403.88 o   0.61099
  -6  20 -16      281.93      316.17    347.96 o   0.61640
  -5  20 -16      505.43      581.75    335.95 o   0.62329
   0   1 -15     5559.83     6348.75    107.30 o   0.26724
  -1   2 -15    13127.25    13901.04    112.03 o   0.27077
   0   2 -15    77573.51    71018.34    203.34 o   0.27251
  -2   3 -15     5315.28     5055.30     86.84 o   0.27768
  -1   3 -15     3194.03     3345.19     73.20 o   0.27768
   0   3 -15    19147.99    18656.47    111.81 o   0.28108
  -3   4 -15     1854.78     1861.11     67.11 o   0.28775
  -2   4 -15     1526.99     1460.56     75.33 o   0.28610
  -1   4 -15     2408.87     2237.81     77.66 o   0.28775
   0   4 -15     4263.76     4040.70     77.50 o   0.29265
  -4   5 -15    22053.24    20460.40     95.03 o   0.30065
  -3   5 -15     2731.22     2523.09    108.61 o   0.29748
  -2   5 -15     5159.58     4821.52    115.15 o   0.29748
  -1   5 -15     2339.06     2201.16     47.20 o   0.30065
   0   5 -15     6098.35     5680.10     65.60 o   0.30689
  -5   6 -15     6288.06     5595.08     79.90 o   0.31603
  -4   6 -15      966.97     1049.41     96.11 o   0.31150
  -3   6 -15     4896.70     4853.51    109.35 o   0.30997
  -2   6 -15     9537.96     9683.33    132.20 o   0.31150
  -1   6 -15     1591.52     1542.31     90.53 o   0.31603
   0   6 -15    10391.09     9280.96     87.64 o   0.32345
  -6   7 -15    11589.75    10548.05     94.79 o   0.33356
  -5   7 -15     3985.09     3554.79     96.90 o   0.32782
  -4   7 -15     2956.25     2944.17     97.10 o   0.32491
  -3   7 -15     4476.13     4131.10    107.26 o   0.32491
  -2   7 -15     1883.91     1842.74    101.69 o   0.32782
  -1   7 -15    11862.96    10833.14    145.81 o   0.33356
   0   7 -15     4822.31     4254.25     79.60 o   0.34198
  -7   8 -15     1079.88      912.71     90.18 o   0.35290
  -6   8 -15    20354.48    19837.89    173.93 o   0.34612
  -5   8 -15     5112.50     4773.05    125.28 o   0.34198
  -4   8 -15    13924.63    13411.22    122.07 o   0.34059
  -3   8 -15     9491.54     9262.82    143.30 o   0.34198
  -2   8 -15    16419.46    16913.15    172.76 o   0.34612
  -1   8 -15    25805.60    24927.81    195.97 o   0.35290
   0   8 -15      337.75      223.34     66.96 o   0.36219
  -8   9 -15     1011.36      781.70    147.99 o   0.37379
  -7   9 -15     3450.39     3576.08    146.33 o   0.36610
  -6   9 -15     3752.87     3379.22    130.21 o   0.36088
  -5   9 -15     3065.88     3009.25    126.70 o   0.35824
  -4   9 -15      592.57      633.09    124.56 o   0.35824
  -3   9 -15     4136.20     3892.19    144.73 o   0.36088
  -2   9 -15      664.75      682.62    132.11 o   0.36610
  -1   9 -15     3046.00     2631.87     71.24 o   0.37379
   0   9 -15     4903.87     4763.03    134.14 o   0.38381
  -9  10 -15     5457.83     5286.96    160.71 o   0.39597
  -8  10 -15     1083.29      850.49    157.82 o   0.38750
  -7  10 -15     4725.01     4672.59    161.51 o   0.38133
  -6  10 -15    10545.39     9943.06    167.71 o   0.37758
  -5  10 -15     6045.36     5602.26    157.33 o   0.37632
  -4  10 -15     3058.23     2729.98    150.12 o   0.37758
  -3  10 -15     7084.26     6788.25    164.58 o   0.38133
  -2  10 -15     9799.79     9480.18    173.56 o   0.38750
  -1  10 -15    29950.66    28763.45    160.71 o   0.39597
   0  10 -15     4699.96     4787.69    153.04 o   0.40661
 -10  11 -15    20600.81    20964.23    207.94 o   0.41925
  -9  11 -15      756.78      655.20    151.30 o   0.41010
  -8  11 -15    22800.59    22464.13    240.34 o   0.40310
  -7  11 -15     2300.12     2176.81    161.45 o   0.39836
  -6  11 -15     3439.98     3264.29    167.40 o   0.39597
  -5  11 -15     3795.07     4055.94    186.21 o   0.39597
  -4  11 -15      106.30       85.47    150.09 o   0.39836
  -3  11 -15      137.32      140.21    156.89 o   0.40310
  -2  11 -15     2242.41     2351.98    151.77 o   0.41010
  -1  11 -15     2416.43     1981.54     85.65 o   0.41925
   0  11 -15     3324.64     3178.28    157.78 o   0.43041
 -11  12 -15     1787.94     1715.36    161.21 o   0.44344
 -10  12 -15     4214.44     3782.54    171.57 o   0.43371
  -9  12 -15     4653.02     4526.41    175.41 o   0.42598
  -8  12 -15     2487.12     2169.04    188.82 o   0.42038
  -7  12 -15     9983.14     9746.90    199.41 o   0.41698
  -6  12 -15     7174.07     7005.72    210.00 o   0.41584
  -5  12 -15     2203.07     1947.07    196.00 o   0.41698
  -4  12 -15     6538.64     6724.54    216.99 o   0.42038
  -3  12 -15     4029.65     3856.51    175.67 o   0.42598
  -2  12 -15      486.42      514.51    134.85 o   0.43371
  -1  12 -15     1498.75     1231.14    143.21 o   0.44344
   0  12 -15      119.07       53.55    160.31 o   0.45505
 -12  13 -15     1675.57     1532.44    176.35 o   0.46841
 -11  13 -15     2626.48     2705.06    177.03 o   0.45817
 -10  13 -15     3345.28     3288.29    182.03 o   0.44981
  -9  13 -15      472.32      403.79    170.57 o   0.44344
  -8  13 -15      987.77      739.68    193.73 o   0.43914
  -7  13 -15      712.57      581.50    195.44 o   0.43697
  -6  13 -15      139.87       32.63    203.86 o   0.43697
  -5  13 -15       59.21       64.70    206.71 o   0.43914
  -4  13 -15     4032.59     3987.35    245.19 o   0.44344
  -3  13 -15       48.23       26.30    162.94 o   0.44981
  -2  13 -15     3174.02     2957.93    217.47 o   0.45817
  -1  13 -15      620.84      411.33    157.56 o   0.46841
   0  13 -15      685.23      416.18    171.11 o   0.48041
 -13  14 -15       81.78      118.74    184.29 o   0.49404
 -12  14 -15       65.28      222.71    201.61 o   0.48336
 -11  14 -15     2405.45     2247.38    184.06 o   0.47445
 -10  14 -15     2113.99     2057.65    181.55 o   0.46739
  -9  14 -15       85.11      110.49    212.65 o   0.46229
  -8  14 -15      818.85      673.36    219.30 o   0.45920
  -7  14 -15    12155.28    12044.10    242.45 o   0.45817
  -6  14 -15     2270.23     2194.40    217.59 o   0.45920
  -5  14 -15     9292.80     9524.95    270.89 o   0.46229
  -4  14 -15     4039.91     4172.15    228.94 o   0.46739
  -3  14 -15       38.28      156.69    220.39 o   0.47445
  -2  14 -15     6837.21     6635.12    255.22 o   0.48336
  -1  14 -15      414.62      384.04    220.27 o   0.49404
   0  14 -15      411.24      299.08    222.45 o   0.50636
 -14  15 -15     1387.64     1111.18    236.60 o   0.52022
 -13  15 -15      238.46      144.64    195.67 o   0.50917
 -12  15 -15      695.59      620.33    189.39 o   0.49976
 -11  15 -15     4466.77     4400.96    202.93 o   0.49211
 -10  15 -15     1645.36     1599.83    201.58 o   0.48629
  -9  15 -15      241.83      354.01    199.27 o   0.48238
  -8  15 -15     2279.54     2084.76    227.18 o   0.48041
  -7  15 -15      107.01       96.37    271.37 o   0.48041
  -6  15 -15       52.53       44.75    216.18 o   0.48238
  -5  15 -15     3993.19     3773.09    237.41 o   0.48629
  -4  15 -15     4593.36     4401.30    243.28 o   0.49211
  -3  15 -15      868.01      382.58    242.05 o   0.49976
  -2  15 -15      371.83      352.58    238.95 o   0.50917
  -1  15 -15     1505.44     1146.39    227.34 o   0.52022
   0  15 -15     1251.85     1252.60    252.60 o   0.53284
 -15  16 -15      402.50      503.48    293.47 o   0.54689
 -14  16 -15     1159.05      981.20    268.84 o   0.53550
 -13  16 -15     2675.38     2612.05    231.05 o   0.52567
 -12  16 -15     3184.09     3167.59    250.37 o   0.51748
 -11  16 -15     3338.34     3139.24    242.60 o   0.51103
 -10  16 -15      144.90      127.72    234.36 o   0.50636
  -9  16 -15     9284.76     9625.90    286.19 o   0.50355
  -8  16 -15      143.66       29.38    240.29 o   0.50260
  -7  16 -15      473.32      269.20    232.44 o   0.50355
  -6  16 -15     2637.24     2631.98    233.12 o   0.50636
  -5  16 -15     1768.30     1687.68    246.90 o   0.51103
  -4  16 -15     2536.11     2055.17    248.34 o   0.51748
  -3  16 -15     2626.98     2415.35    257.42 o   0.52567
  -2  16 -15      417.11      396.77    254.92 o   0.53550
  -1  16 -15     4921.55     5378.07    274.78 o   0.54689
   0  16 -15        8.00      299.56    285.08 o   0.55975
 -16  17 -15      527.10      530.84    295.30 o   0.57398
 -15  17 -15     1668.78     1437.95    292.50 o   0.56229
 -14  17 -15      267.70      271.10    292.93 o   0.55207
 -13  17 -15      861.37      832.71    249.11 o   0.54341
 -12  17 -15     2273.63     2164.35    263.74 o   0.53639
 -11  17 -15      677.00      495.50    250.76 o   0.53105
 -10  17 -15      169.24       81.56    256.44 o   0.52747
  -9  17 -15     1716.38     1833.08    266.14 o   0.52567
  -8  17 -15      770.25      622.35    266.86 o   0.52567
  -7  17 -15      145.06      228.40    288.97 o   0.52747
  -6  17 -15      354.10      191.08    273.68 o   0.53105
  -5  17 -15      180.37       54.78    295.92 o   0.53639
  -4  17 -15      583.08      207.80    305.82 o   0.54341
  -3  17 -15      215.68      247.23    278.64 o   0.55207
  -2  17 -15      801.46      760.52    267.65 o   0.56229
  -1  17 -15      393.76      489.83    276.91 o   0.57398
   0  17 -15     2245.41     2105.52    303.58 o   0.58705
 -17  18 -15      116.55      220.73    370.63 o   0.60142
 -16  18 -15     3075.38     3266.71    331.01 o   0.58947
 -15  18 -15       11.56      222.27    360.91 o   0.57891
 -14  18 -15     1083.91      799.50    296.23 o   0.56983
 -13  18 -15     1917.52     1932.18    267.63 o   0.56229
 -12  18 -15     1302.44     1059.24    272.29 o   0.55635
 -11  18 -15      307.72      288.24    254.40 o   0.55207
 -10  18 -15      943.27      846.89    271.36 o   0.54949
  -9  18 -15     6917.70     7313.81    286.47 o   0.54863
  -8  18 -15     1173.06     1184.31    282.58 o   0.54949
  -7  18 -15     1512.06     1417.58    274.24 o   0.55207
  -6  18 -15       75.33       97.95    262.19 o   0.55635
  -5  18 -15     2471.41     2806.00    298.76 o   0.56229
  -4  18 -15     1319.93     1062.08    303.34 o   0.56983
  -3  18 -15      468.59      578.78    294.96 o   0.57891
  -2  18 -15      342.41      466.75    349.11 o   0.58947
  -1  18 -15     5212.47     5548.04    361.04 o   0.60142
   0  18 -15      411.89      388.96    352.10 o   0.61468
 -17  19 -15      337.80      369.97    374.19 o   0.61699
 -16  19 -15      185.33      261.30    333.60 o   0.60613
 -15  19 -15     1326.62     1267.19    330.91 o   0.59667
 -14  19 -15       94.93      172.12    344.30 o   0.58866
 -13  19 -15      431.47      332.35    282.51 o   0.58218
 -12  19 -15      952.38      802.77    287.60 o   0.57727
 -11  19 -15      582.55      611.93    306.05 o   0.57398
 -10  19 -15     2049.37     2044.75    296.06 o   0.57232
  -9  19 -15      154.15      118.15    283.00 o   0.57232
  -8  19 -15      735.09      605.13    292.52 o   0.57398
  -7  19 -15      219.54      178.59    317.91 o   0.57727
  -6  19 -15     2272.36     2003.42    298.88 o   0.58218
  -5  19 -15      140.99      227.80    315.88 o   0.58866
  -4  19 -15      710.20      529.30    324.80 o   0.59667
  -3  19 -15      421.31      367.61    337.60 o   0.60613
  -2  19 -15      224.79      408.46    372.18 o   0.61699
 -16  20 -15       70.05      218.23    418.72 o   0.62387
 -15  20 -15       53.82      230.51    343.44 o   0.61545
 -14  20 -15      796.48      575.59    332.68 o   0.60848
 -13  20 -15     1701.42     1791.06    304.93 o   0.60299
 -12  20 -15      503.09      231.03    301.21 o   0.59905
 -11  20 -15     2315.23     2128.05    301.86 o   0.59667
 -10  20 -15     1064.38      789.52    306.19 o   0.59587
  -9  20 -15       78.03      139.30    419.03 o   0.59667
  -8  20 -15      494.55      478.36    312.23 o   0.59905
  -7  20 -15      263.71      101.15    305.58 o   0.60299
  -6  20 -15      244.77      161.86    325.56 o   0.60848
  -5  20 -15     1462.79     1910.43    341.42 o   0.61545
  -4  20 -15      631.67      607.26    352.03 o   0.62387
 -13  21 -15      212.27      149.94    314.01 o   0.62463
 -12  21 -15     1321.27     1178.64    303.41 o   0.62159
 -11  21 -15      662.58      718.17    319.84 o   0.62006
 -10  21 -15      288.06      213.08    338.87 o   0.62006
  -9  21 -15      910.47      733.75    349.52 o   0.62159
  -8  21 -15       94.68      217.57    439.61 o   0.62463
   0   1 -14    30938.04    30207.28    153.24 o   0.24967
  -1   2 -14    42054.43    40931.02    152.61 o   0.25344
   0   2 -14     4278.77     4716.85     79.35 o   0.25530
  -2   3 -14      853.53      909.38     70.11 o   0.26082
  -1   3 -14    12982.78    12699.44    105.44 o   0.26082
   0   3 -14     9059.90     8811.00     86.73 o   0.26443
  -3   4 -14     7946.47     7232.88     80.93 o   0.27151
  -2   4 -14     2125.76     2072.38     59.65 o   0.26976
  -1   4 -14     8753.91     8026.57     82.92 o   0.27151
   0   4 -14      576.52      472.17     62.10 o   0.27670
  -4   5 -14     9951.75     9784.67     63.76 o   0.28514
  -3   5 -14    22490.02    21237.96    153.34 o   0.28180
  -2   5 -14    27041.21    26139.09    161.09 o   0.28180
  -1   5 -14     2137.53     1813.73     41.30 o   0.28514
   0   5 -14    11025.01    10187.62     74.30 o   0.29172
  -5   6 -14     4886.87     4416.32     73.55 o   0.30132
  -4   6 -14     1904.55     2096.96     93.36 o   0.29656
  -3   6 -14    14750.70    14189.74    128.63 o   0.29496
  -2   6 -14    14348.81    13761.92    133.85 o   0.29656
  -1   6 -14    15663.44    15161.02    120.54 o   0.30132
   0   6 -14      317.25      359.21     61.25 o   0.30909
  -6   7 -14     5944.50     5542.70     78.97 o   0.31965
  -5   7 -14     6291.04     5592.71     93.35 o   0.31366
  -4   7 -14     3689.58     3549.63     90.16 o   0.31062
  -3   7 -14      628.78      469.52     88.02 o   0.31062
  -2   7 -14    12494.90    12135.71    124.99 o   0.31366
  -1   7 -14    10889.46    10555.71    141.30 o   0.31965
   0   7 -14    31510.60    29356.84    128.79 o   0.32843
  -7   8 -14    19152.81    18629.70    150.36 o   0.33979
  -6   8 -14     7211.44     7092.51    139.34 o   0.33274
  -5   8 -14    23257.39    22741.35    164.04 o   0.32843
  -4   8 -14     2539.79     2366.70    116.97 o   0.32699
  -3   8 -14     6360.63     5923.22    126.71 o   0.32843
  -2   8 -14     8848.60     8254.65    143.07 o   0.33274
  -1   8 -14    14866.84    14280.55    159.94 o   0.33979
   0   8 -14      744.60      549.06     63.44 o   0.34943
  -8   9 -14    11504.52    11058.75    181.74 o   0.36144
  -7   9 -14    26628.02    25895.76    202.18 o   0.35348
  -6   9 -14     1007.55      710.92    123.84 o   0.34807
  -5   9 -14     1488.89     1223.12    129.33 o   0.34533
  -4   9 -14     2761.32     2649.50    124.82 o   0.34533
  -3   9 -14      508.04      315.02    132.58 o   0.34807
  -2   9 -14    17296.95    16733.27    181.41 o   0.35348
  -1   9 -14     4596.95     4058.67     85.78 o   0.36144
   0   9 -14    23131.11    22861.76    186.44 o   0.37179
  -9  10 -14    12513.67    12270.28    174.43 o   0.38433
  -8  10 -14     3102.45     2889.40    159.16 o   0.37560
  -7  10 -14     1077.54      900.26    144.78 o   0.36923
  -6  10 -14     2246.65     2113.87    149.73 o   0.36535
  -5  10 -14     2647.11     2380.63    138.97 o   0.36405
  -4  10 -14      304.09      225.17    161.19 o   0.36535
  -3  10 -14     8869.83     8536.79    172.18 o   0.36923
  -2  10 -14     1690.98     1664.73    144.26 o   0.37560
  -1  10 -14      121.97       79.91     73.69 o   0.38433
   0  10 -14     2090.78     1989.05    142.99 o   0.39529
 -10  11 -14     2657.37     2515.93    155.31 o   0.40827
  -9  11 -14     2715.48     2646.17    147.82 o   0.39887
  -8  11 -14     1828.81     1517.65    164.76 o   0.39167
  -7  11 -14     2184.12     2089.33    165.54 o   0.38679
  -6  11 -14     6010.67     6065.61    172.32 o   0.38433
  -5  11 -14      149.99      176.96    166.02 o   0.38433
  -4  11 -14    17596.24    17099.50    243.54 o   0.38679
  -3  11 -14     5245.61     4869.80    198.53 o   0.39167
  -2  11 -14     5244.22     4427.49    102.04 o   0.39887
  -1  11 -14     4260.49     3938.74     82.61 o   0.40827
   0  11 -14     1672.56     1390.82    155.50 o   0.41973
 -11  12 -14     5214.36     4908.05    169.14 o   0.43308
 -10  12 -14     2270.18     2152.39    160.02 o   0.42311
  -9  12 -14     5420.52     5397.18    178.13 o   0.41518
  -8  12 -14      204.43      213.46    184.93 o   0.40943
  -7  12 -14      908.45      684.67    161.59 o   0.40594
  -6  12 -14     1600.08     1416.25    182.58 o   0.40477
  -5  12 -14     3850.08     3592.46    225.23 o   0.40594
  -4  12 -14      893.26      837.83    198.88 o   0.40943
  -3  12 -14     3709.85     3905.26    193.38 o   0.41518
  -2  12 -14      495.26      269.23    105.21 o   0.42311
  -1  12 -14     3702.01     3580.82    157.78 o   0.43308
   0  12 -14     3275.42     2971.07    171.39 o   0.44496
 -12  13 -14     2166.65     1973.09    175.79 o   0.45861
 -11  13 -14      837.89      591.69    165.58 o   0.44815
 -10  13 -14      691.13      550.89    156.60 o   0.43960
  -9  13 -14      721.54      634.50    162.99 o   0.43308
  -8  13 -14      158.24      116.61    195.26 o   0.42867
  -7  13 -14      505.69      426.94    188.95 o   0.42646
  -6  13 -14     3686.68     3201.33    210.35 o   0.42646
  -5  13 -14     1713.65     1606.21    220.47 o   0.42867
  -4  13 -14    10815.83    10771.87    231.11 o   0.43308
  -3  13 -14     4477.64     4399.85    222.45 o   0.43960
  -2  13 -14     3529.56     3204.36    124.01 o   0.44815
  -1  13 -14     6636.12     6719.39    185.75 o   0.45861
   0  13 -14      189.17      181.26    181.70 o   0.47086
 -13  14 -14     2299.87     2267.83    187.09 o   0.48476
 -12  14 -14      226.80      109.48    183.68 o   0.47387
 -11  14 -14     2327.85     2217.69    180.15 o   0.46478
 -10  14 -14     1185.34     1066.92    175.77 o   0.45758
  -9  14 -14     5026.25     5018.22    196.82 o   0.45236
  -8  14 -14     1470.83     1090.12    222.79 o   0.44921
  -7  14 -14     2052.97     2059.89    214.05 o   0.44815
  -6  14 -14    10104.40     9940.32    251.88 o   0.44921
  -5  14 -14     3881.12     4419.25    223.94 o   0.45236
  -4  14 -14      941.14      748.51    215.29 o   0.45758
  -3  14 -14      170.02       35.82    214.34 o   0.46478
  -2  14 -14     1295.54     1195.86    164.67 o   0.47387
  -1  14 -14     2670.99     2723.39    187.72 o   0.48476
   0  14 -14     9748.51     9801.02    208.32 o   0.49731
 -14  15 -14      635.47      493.18    198.54 o   0.51142
 -13  15 -14     6931.95     6881.38    212.59 o   0.50017
 -12  15 -14     2464.63     2026.52    190.13 o   0.49059
 -11  15 -14     4576.80     4607.72    205.11 o   0.48280
 -10  15 -14     1342.91     1045.15    192.07 o   0.47686
  -9  15 -14     3271.18     2957.36    203.68 o   0.47287
  -8  15 -14     5951.49     6194.43    258.77 o   0.47086
  -7  15 -14       11.93        3.14    233.53 o   0.47086
  -6  15 -14     2842.55     2642.79    217.15 o   0.47287
  -5  15 -14     1036.22      809.89    218.52 o   0.47686
  -4  15 -14     1618.03     1430.69    231.57 o   0.48280
  -3  15 -14     1768.32     1536.90    230.61 o   0.49059
  -2  15 -14      474.17      340.43    229.80 o   0.50017
  -1  15 -14     1397.56     1320.77    232.99 o   0.51142
   0  15 -14     1558.99     1576.96    245.75 o   0.52424
 -15  16 -14     2512.48     2582.37    283.59 o   0.53853
 -14  16 -14     4189.63     4162.57    234.64 o   0.52695
 -13  16 -14     1749.89     1834.54    224.72 o   0.51696
 -12  16 -14      987.30      928.85    231.52 o   0.50863
 -11  16 -14      955.85      824.05    237.13 o   0.50206
 -10  16 -14     1475.44     1247.40    240.56 o   0.49731
  -9  16 -14      483.56      500.63    252.25 o   0.49444
  -8  16 -14      206.49       78.55    259.32 o   0.49348
  -7  16 -14      165.81       88.70    213.09 o   0.49444
  -6  16 -14     5076.15     5392.09    230.59 o   0.49731
  -5  16 -14     4238.14     4252.51    244.29 o   0.50206
  -4  16 -14      582.44      335.14    240.00 o   0.50863
  -3  16 -14     1317.89     1200.05    241.44 o   0.51696
  -2  16 -14     1642.57     1745.96    253.97 o   0.52695
  -1  16 -14      541.73      553.27    244.17 o   0.53853
   0  16 -14     1949.61     1673.45    288.68 o   0.55158
 -16  17 -14      896.44      956.35    275.98 o   0.56601
 -15  17 -14     1244.95     1131.95    278.33 o   0.55415
 -14  17 -14      764.54      491.87    250.55 o   0.54379
 -13  17 -14     2173.35     2289.77    248.45 o   0.53499
 -12  17 -14      377.36      353.11    253.36 o   0.52785
 -11  17 -14     3812.79     3680.31    257.91 o   0.52243
 -10  17 -14      153.14      101.47    245.40 o   0.51879
  -9  17 -14     1562.10     1255.57    237.78 o   0.51696
  -8  17 -14     2041.13     1935.98    264.23 o   0.51696
  -7  17 -14      587.62      340.63    263.99 o   0.51879
  -6  17 -14      530.43      368.13    298.29 o   0.52243
  -5  17 -14     1341.49      987.09    288.07 o   0.52785
  -4  17 -14      451.41      472.64    275.99 o   0.53499
  -3  17 -14     1869.91     1735.44    286.25 o   0.54379
  -2  17 -14      696.97      704.20    248.50 o   0.55415
  -1  17 -14     1012.81     1164.23    276.31 o   0.56601
   0  17 -14      216.34      503.82    294.61 o   0.57926
 -17  18 -14     1420.71     1442.75    339.41 o   0.59382
 -16  18 -14     1975.34     2174.33    320.53 o   0.58171
 -15  18 -14      325.85      372.06    337.10 o   0.57102
 -14  18 -14       41.87      140.37    308.34 o   0.56180
 -13  18 -14      187.35      151.85    256.48 o   0.55415
 -12  18 -14     2229.39     2288.39    277.55 o   0.54813
 -11  18 -14      782.80      405.00    267.28 o   0.54379
 -10  18 -14     3177.62     3141.07    276.39 o   0.54116
  -9  18 -14       29.14       86.48    283.97 o   0.54029
  -8  18 -14     1915.67     1795.82    275.86 o   0.54116
  -7  18 -14      143.99       72.68    280.23 o   0.54379
  -6  18 -14     1822.75     1530.42    290.25 o   0.54813
  -5  18 -14      103.41      157.16    304.15 o   0.55415
  -4  18 -14      945.61      800.62    294.40 o   0.56180
  -3  18 -14      155.03      315.52    281.25 o   0.57102
  -2  18 -14     1562.64     1569.04    329.68 o   0.58171
  -1  18 -14      869.92     1029.34    331.44 o   0.59382
   0  18 -14      461.43      468.89    349.89 o   0.60725
 -18  19 -14      799.64      918.22    382.52 o   0.62191
 -17  19 -14      362.66      305.68    361.65 o   0.60959
 -16  19 -14      217.36      255.53    350.07 o   0.59859
 -15  19 -14     3569.20     3889.16    353.28 o   0.58901
 -14  19 -14      130.32      174.09    263.65 o   0.58090
 -13  19 -14     1958.13     2236.65    289.54 o   0.57433
 -12  19 -14     1723.47     1860.37    289.80 o   0.56935
 -11  19 -14      506.93      383.90    291.67 o   0.56601
 -10  19 -14      393.07      318.49    285.14 o   0.56433
  -9  19 -14       61.08      104.29    320.72 o   0.56433
  -8  19 -14     1018.23      910.87    288.11 o   0.56601
  -7  19 -14      172.02      118.74    298.79 o   0.56935
  -6  19 -14     2406.47     2082.66    291.33 o   0.57433
  -5  19 -14       89.11        6.15    378.92 o   0.58090
  -4  19 -14     1501.64     1396.59    324.76 o   0.58901
  -3  19 -14      326.81      357.11    363.65 o   0.59859
  -2  19 -14     2697.71     2810.44    362.88 o   0.60959
  -1  19 -14      245.17      492.59    354.38 o   0.62191
 -16  20 -14      200.01      250.66    364.80 o   0.61655
 -15  20 -14     1075.72     1265.85    345.46 o   0.60803
 -14  20 -14     1168.21      892.41    282.01 o   0.60097
 -13  20 -14     1379.84     1429.78    283.72 o   0.59542
 -12  20 -14      495.48      284.97    301.83 o   0.59142
 -11  20 -14     2745.98     3081.22    307.70 o   0.58901
 -10  20 -14     3532.19     3505.08    307.23 o   0.58820
  -9  20 -14     1003.80      910.80    337.18 o   0.58901
  -8  20 -14      536.34      386.69    311.69 o   0.59142
  -7  20 -14      564.25      263.47    300.03 o   0.59542
  -6  20 -14      678.53      509.04    306.16 o   0.60097
  -5  20 -14       72.30      176.70    344.56 o   0.60803
  -4  20 -14      347.13      287.09    333.23 o   0.61655
 -14  21 -14       29.31      133.55    315.71 o   0.62191
 -13  21 -14      491.13      519.69    301.71 o   0.61732
 -12  21 -14      648.37      468.69    307.96 o   0.61424
 -11  21 -14      444.24      474.99    304.13 o   0.61269
 -10  21 -14     1192.37     1000.04    321.78 o   0.61269
  -9  21 -14      428.46      178.75    339.43 o   0.61424
  -8  21 -14      900.80      981.55    360.97 o   0.61732
  -7  21 -14      462.12      275.45    338.92 o   0.62191
   0   1 -13    47980.61    47007.47    151.36 o   0.23212
  -1   2 -13     2442.74     2255.50     82.06 o   0.23617
   0   2 -13     2942.85     2951.14     69.35 o   0.23817
  -2   3 -13     5728.04     5487.08     75.96 o   0.24407
  -1   3 -13     2611.88     2425.57     55.59 o   0.24407
   0   3 -13    53839.89    52926.30    149.87 o   0.24793
  -3   4 -13     6784.46     6648.13     74.02 o   0.25546
  -2   4 -13    10296.74    10181.49     72.98 o   0.25360
  -1   4 -13    13322.22    11805.16     85.65 o   0.25546
   0   4 -13    12078.90    11120.70     72.36 o   0.26097
  -4   5 -13    33096.69    31686.43    119.56 o   0.26991
  -3   5 -13     2397.71     2326.53    102.73 o   0.26637
  -2   5 -13      598.42      628.48     92.04 o   0.26637
  -1   5 -13    41391.05    40458.41    154.85 o   0.26991
   0   5 -13    35035.36    34216.01    115.65 o   0.27685
  -5   6 -13     6949.10     6722.41     77.74 o   0.28694
  -4   6 -13    24052.80    23954.43    140.36 o   0.28194
  -3   6 -13     1308.48     1382.67     89.14 o   0.28025
  -2   6 -13    15205.99    14712.13    134.56 o   0.28194
  -1   6 -13      185.15      140.49     77.17 o   0.28694
   0   6 -13      433.17      447.82     60.10 o   0.29509
  -6   7 -13     1997.14     1829.64     63.18 o   0.30614
  -5   7 -13     9985.59     9601.46    130.04 o   0.29988
  -4   7 -13    29839.72    29254.79    164.31 o   0.29670
  -3   7 -13    13198.06    12540.70    113.66 o   0.29670
  -2   7 -13     4178.74     3832.37     99.00 o   0.29988
  -1   7 -13     3493.05     3380.28    114.02 o   0.30614
   0   7 -13     8163.56     7113.82     92.38 o   0.31530
  -7   8 -13    11246.70    10802.94    124.28 o   0.32711
  -6   8 -13     1539.36     1399.74    114.90 o   0.31978
  -5   8 -13     5144.67     4574.14    126.36 o   0.31530
  -4   8 -13     5362.14     5553.92    133.17 o   0.31379
  -3   8 -13     5473.55     5358.10    121.32 o   0.31530
  -2   8 -13     8912.04     8247.73    140.29 o   0.31978
  -1   8 -13    14820.09    13539.44    115.36 o   0.32711
   0   8 -13    24937.09    23422.83    182.75 o   0.33711
  -8   9 -13    29840.80    29247.12    229.55 o   0.34954
  -7   9 -13     8983.31     8765.31    172.64 o   0.34130
  -6   9 -13     1708.04     1486.36    124.06 o   0.33570
  -5   9 -13     1423.20     1289.39    120.12 o   0.33286
  -4   9 -13    39491.24    39803.13    228.47 o   0.33286
  -3   9 -13    10168.36     9967.36    184.60 o   0.33570
  -2   9 -13     4126.01     3960.59    138.13 o   0.34130
  -1   9 -13      466.28      422.39     75.82 o   0.34954
   0   9 -13    11914.82    11870.78    157.71 o   0.36024
  -9  10 -13     1738.63     1588.60    140.79 o   0.37317
  -8  10 -13     2251.33     2071.13    152.09 o   0.36416
  -7  10 -13       71.94       36.46    133.02 o   0.35759
  -6  10 -13     2952.07     2827.30    140.89 o   0.35359
  -5  10 -13      847.47      792.49    131.87 o   0.35225
  -4  10 -13     4020.76     3935.02    166.46 o   0.35359
  -3  10 -13     5305.00     5195.58    179.18 o   0.35759
  -2  10 -13    14126.59    13533.78    152.57 o   0.36416
  -1  10 -13     2073.64     1723.51     81.93 o   0.37317
   0  10 -13     6957.73     6498.47    159.90 o   0.38444
 -10  11 -13     7978.26     7888.41    164.19 o   0.39778
  -9  11 -13     4791.82     4556.40    147.79 o   0.38812
  -8  11 -13     6327.70     6294.24    175.19 o   0.38072
  -7  11 -13     2590.49     2523.64    155.32 o   0.37570
  -6  11 -13     7841.87     7262.17    170.99 o   0.37317
  -5  11 -13     2915.45     2690.55    183.67 o   0.37317
  -4  11 -13    18415.02    18614.57    238.43 o   0.37570
  -3  11 -13     3591.26     3582.45    189.54 o   0.38072
  -2  11 -13     8478.40     8146.83    142.95 o   0.38812
  -1  11 -13     1434.05     1254.03     79.05 o   0.39778
   0  11 -13      647.59      486.79    148.75 o   0.40953
 -11  12 -13     2751.35     2542.44    159.31 o   0.42320
 -10  12 -13     2537.94     2468.27    157.63 o   0.41299
  -9  12 -13     4473.97     4340.65    160.07 o   0.40487
  -8  12 -13     6862.14     6519.27    185.16 o   0.39897
  -7  12 -13     2316.85     2181.31    177.72 o   0.39539
  -6  12 -13     4457.62     3945.83    183.05 o   0.39419
  -5  12 -13      651.21      373.70    194.69 o   0.39539
  -4  12 -13     6960.74     7208.67    224.83 o   0.39897
  -3  12 -13    12525.92    13589.93    218.99 o   0.40487
  -2  12 -13     7736.67     7579.08    155.13 o   0.41299
  -1  12 -13     5056.78     4788.98    109.02 o   0.42320
   0  12 -13    10317.60    10547.74    194.71 o   0.43536
 -12  13 -13     2015.85     1853.55    170.99 o   0.44930
 -11  13 -13     4403.42     4157.06    175.93 o   0.43861
 -10  13 -13     1621.56     1547.35    165.76 o   0.42987
  -9  13 -13     2066.21     1988.64    171.01 o   0.42320
  -8  13 -13     1597.70     1426.62    199.58 o   0.41869
  -7  13 -13     4397.30     4096.32    201.01 o   0.41642
  -6  13 -13     2476.08     2498.56    207.52 o   0.41642
  -5  13 -13     4250.32     3934.64    236.82 o   0.41869
  -4  13 -13     2499.15     2581.33    199.44 o   0.42320
  -3  13 -13     3871.74     3461.39    206.27 o   0.42987
  -2  13 -13      923.13      780.15    150.81 o   0.43861
  -1  13 -13     3296.31     3186.57    173.67 o   0.44930
   0  13 -13      714.63      626.33    173.59 o   0.46179
 -13  14 -13      966.90      680.82    182.72 o   0.47595
 -12  14 -13      298.76      397.44    177.47 o   0.46486
 -11  14 -13      304.51      142.20    169.29 o   0.45559
 -10  14 -13     5758.45     5665.62    179.04 o   0.44824
  -9  14 -13      212.67      106.81    177.48 o   0.44292
  -8  14 -13     2493.18     2404.73    229.40 o   0.43969
  -7  14 -13     2106.16     2174.47    211.19 o   0.43861
  -6  14 -13     2931.40     3226.27    231.94 o   0.43969
  -5  14 -13      315.94      118.29    191.97 o   0.44292
  -4  14 -13     2556.84     2369.38    202.97 o   0.44824
  -3  14 -13     3838.87     3809.87    210.36 o   0.45559
  -2  14 -13      912.21      934.42    175.16 o   0.46486
  -1  14 -13      945.46      729.67    181.69 o   0.47595
   0  14 -13      603.10      604.35    188.50 o   0.48874
 -14  15 -13     2242.47     2058.24    197.04 o   0.50309
 -13  15 -13      308.59      295.96    188.18 o   0.49164
 -12  15 -13     2586.88     2159.16    187.02 o   0.48190
 -11  15 -13      454.08      254.96    182.51 o   0.47396
 -10  15 -13     3343.25     2982.25    190.65 o   0.46791
  -9  15 -13     5220.12     5150.53    206.13 o   0.46384
  -8  15 -13     3695.15     3224.74    248.74 o   0.46179
  -7  15 -13     1521.18     1539.38    231.88 o   0.46179
  -6  15 -13     2441.29     2599.48    207.11 o   0.46384
  -5  15 -13      132.09      115.46    215.44 o   0.46791
  -4  15 -13       51.68       96.14    208.20 o   0.47396
  -3  15 -13     4838.58     4529.26    233.32 o   0.48190
  -2  15 -13      460.62      428.74    191.12 o   0.49164
  -1  15 -13     1506.46     1609.21    197.60 o   0.50309
   0  15 -13     2843.91     2875.83    206.60 o   0.51612
 -15  16 -13      112.63       83.72    231.90 o   0.53062
 -14  16 -13      733.06      713.90    214.59 o   0.51887
 -13  16 -13     4267.88     4525.28    228.44 o   0.50871
 -12  16 -13       84.80      167.57    232.15 o   0.50025
 -11  16 -13      235.37      196.59    192.73 o   0.49357
 -10  16 -13      518.76      317.41    200.58 o   0.48874
  -9  16 -13       22.95        6.21    336.13 o   0.48582
  -8  16 -13     3224.23     2933.16    265.77 o   0.48484
  -7  16 -13     2179.30     2101.04    206.83 o   0.48582
  -6  16 -13     2158.69     2001.41    227.96 o   0.48874
  -5  16 -13      849.55      606.13    227.02 o   0.49357
  -4  16 -13     2205.07     1939.40    232.03 o   0.50025
  -3  16 -13     1771.72     1773.12    238.83 o   0.50871
  -2  16 -13     3537.70     3319.78    250.16 o   0.51887
  -1  16 -13      344.31      288.53    229.50 o   0.53062
   0  16 -13     6256.08     6119.42    277.91 o   0.54386
 -16  17 -13     1457.48     1264.98    285.01 o   0.55849
 -15  17 -13     1943.68     1695.79    245.74 o   0.54647
 -14  17 -13      384.48      360.55    250.01 o   0.53595
 -13  17 -13     3520.69     3337.64    254.19 o   0.52703
 -12  17 -13     5501.06     5378.14    259.27 o   0.51978
 -11  17 -13     1599.46     1231.71    250.09 o   0.51428
 -10  17 -13      516.22      413.60    229.13 o   0.51057
  -9  17 -13     2438.27     2539.33    246.99 o   0.50871
  -8  17 -13     2306.33     2472.16    252.96 o   0.50871
  -7  17 -13     5464.44     5306.85    251.88 o   0.51057
  -6  17 -13     1396.80     1194.28    258.47 o   0.51428
  -5  17 -13      935.13      822.23    271.96 o   0.51978
  -4  17 -13      744.82      672.10    260.80 o   0.52703
  -3  17 -13      723.13      701.71    275.90 o   0.53595
  -2  17 -13      869.28      595.18    270.91 o   0.54647
  -1  17 -13     2515.64     2742.10    275.93 o   0.55849
   0  17 -13      883.19      743.29    289.47 o   0.57192
 -17  18 -13      934.42     1153.25    321.39 o   0.58666
 -16  18 -13     4996.17     5169.47    318.92 o   0.57440
 -15  18 -13     1637.31     1636.51    265.72 o   0.56356
 -14  18 -13      345.43      247.01    279.03 o   0.55423
 -13  18 -13      626.13      274.21    251.49 o   0.54647
 -12  18 -13      836.89      803.80    261.48 o   0.54036
 -11  18 -13      539.56      463.36    264.88 o   0.53595
 -10  18 -13      585.44      625.68    234.87 o   0.53329
  -9  18 -13      222.52      194.31    261.68 o   0.53240
  -8  18 -13     1269.00      814.09    261.48 o   0.53329
  -7  18 -13      600.74      268.45    248.68 o   0.53595
  -6  18 -13      388.86      184.60    277.88 o   0.54036
  -5  18 -13       65.92      113.97    305.53 o   0.54647
  -4  18 -13      547.11      349.11    292.74 o   0.55423
  -3  18 -13     1511.98     1751.65    292.03 o   0.56356
  -2  18 -13      561.02      584.55    320.92 o   0.57440
  -1  18 -13      263.30      329.95    326.22 o   0.58666
   0  18 -13      393.55      277.53    391.22 o   0.60024
 -18  19 -13      254.74      414.46    393.42 o   0.61508
 -17  19 -13     2178.15     1994.28    364.45 o   0.60261
 -16  19 -13      316.02      221.20    325.14 o   0.59149
 -15  19 -13     1618.59     1560.60    281.26 o   0.58179
 -14  19 -13     1583.74     1656.34    270.39 o   0.57357
 -13  19 -13     2532.34     2527.60    274.66 o   0.56692
 -12  19 -13     1567.35     1467.06    283.65 o   0.56188
 -11  19 -13     4764.99     5155.60    293.12 o   0.55849
 -10  19 -13      744.70      508.30    294.92 o   0.55679
  -9  19 -13      762.56      428.21    278.34 o   0.55679
  -8  19 -13       98.76       67.13    292.33 o   0.55849
  -7  19 -13     3747.18     3622.58    279.24 o   0.56188
  -6  19 -13      141.70        0.00    372.28 o   0.56692
  -5  19 -13      172.96       98.02    317.22 o   0.57357
  -4  19 -13     1054.53     1101.11    301.83 o   0.58179
  -3  19 -13     1213.49     1172.24    322.96 o   0.59149
  -2  19 -13       42.39      228.52    331.18 o   0.60261
  -1  19 -13       30.27      114.34    338.96 o   0.61508
 -17  20 -13        7.76       70.39    383.45 o   0.61968
 -16  20 -13     1814.83     1407.23    356.18 o   0.60965
 -15  20 -13      429.81      120.59    303.30 o   0.60103
 -14  20 -13      156.18      319.78    294.39 o   0.59389
 -13  20 -13     1989.45     1841.99    286.73 o   0.58827
 -12  20 -13      240.76      280.56    273.97 o   0.58423
 -11  20 -13      393.09      258.22    277.87 o   0.58179
 -10  20 -13     1303.55     1117.18    318.01 o   0.58097
  -9  20 -13      556.40      208.90    340.79 o   0.58179
  -8  20 -13     1533.63     1396.07    303.55 o   0.58423
  -7  20 -13      483.65      303.92    293.75 o   0.58827
  -6  20 -13     2424.16     2517.91    311.36 o   0.59389
  -5  20 -13       98.76      142.75    364.22 o   0.60103
  -4  20 -13       42.59      227.63    395.60 o   0.60965
  -3  20 -13       47.82      184.53    379.28 o   0.61968
 -15  21 -13     1909.73     2169.19    365.21 o   0.62121
 -14  21 -13      862.28      728.27    305.82 o   0.61508
 -13  21 -13      863.79     1095.63    305.43 o   0.61043
 -12  21 -13       36.09      233.18    359.51 o   0.60731
 -11  21 -13     3030.73     3439.44    326.98 o   0.60575
 -10  21 -13      109.32      188.59    323.46 o   0.60575
  -9  21 -13      145.64      114.28    336.14 o   0.60731
  -8  21 -13      336.84      270.57    296.92 o   0.61043
  -7  21 -13      860.16      820.50    317.51 o   0.61508
  -6  21 -13      682.61      787.87    298.10 o   0.62121
   0   0 -12     1200.10      885.15    250.56 o   0.21237
   0   1 -12     8834.36     8908.52     85.73 o   0.21459
  -1   2 -12     3477.57     3250.36     67.45 o   0.21896
   0   2 -12     9692.89     9845.32     79.75 o   0.22112
  -2   3 -12    34122.49    32194.78    126.30 o   0.22746
  -1   3 -12     3394.18     2938.99     65.79 o   0.22746
   0   3 -12    10429.81     9801.67     78.56 o   0.23160
  -3   4 -12    31478.57    29997.41    109.74 o   0.23965
  -2   4 -12     9864.39    10055.53    103.95 o   0.23766
  -1   4 -12    12525.24    11373.27     78.60 o   0.23965
   0   4 -12    18391.35    18230.10     89.08 o   0.24552
  -4   5 -12    12529.32    11754.79     83.75 o   0.25499
  -3   5 -12     3374.99     3088.68     90.35 o   0.25124
  -2   5 -12    31598.62    30085.26    157.98 o   0.25124
  -1   5 -12    18720.04    18559.07    118.83 o   0.25499
   0   5 -12    16639.21    16770.86     85.38 o   0.26233
  -5   6 -12    21219.61    20255.53    103.06 o   0.27296
  -4   6 -12     8106.19     7722.20     93.61 o   0.26770
  -3   6 -12      781.01      754.44     80.29 o   0.26592
  -2   6 -12     4726.21     4441.95     92.84 o   0.26770
  -1   6 -12    33161.50    33168.51    136.07 o   0.27296
   0   6 -12      267.27      281.30     59.29 o   0.28152
  -6   7 -12      860.40      663.76     80.39 o   0.29307
  -5   7 -12    16211.88    16541.04    148.02 o   0.28653
  -4   7 -12    38453.74    37727.63    192.33 o   0.28320
  -3   7 -12     5680.34     5394.48    112.12 o   0.28320
  -2   7 -12     9267.77     8804.11    113.73 o   0.28653
  -1   7 -12     4309.81     4228.12     82.12 o   0.29307
   0   7 -12     1752.84     1683.30     60.83 o   0.30263
  -7   8 -12     2748.24     2609.97     98.19 o   0.31492
  -6   8 -12     1881.50     1775.96     93.02 o   0.30729
  -5   8 -12     3385.75     3317.59    119.60 o   0.30263
  -4   8 -12     3079.78     2978.26    122.41 o   0.30106
  -3   8 -12    18735.25    18322.93    164.31 o   0.30263
  -2   8 -12      971.86      959.08    116.39 o   0.30729
  -1   8 -12      619.15      493.95     70.90 o   0.31492
   0   8 -12     2358.90     2051.64     57.41 o   0.32529
  -8   9 -12     3301.63     3164.28    130.18 o   0.33816
  -7   9 -12     4535.96     4485.10    128.88 o   0.32963
  -6   9 -12      855.32      527.29    123.87 o   0.32383
  -5   9 -12    39259.04    39350.29    223.34 o   0.32089
  -4   9 -12     3875.86     3695.66    133.51 o   0.32089
  -3   9 -12    21690.88    21410.34    215.42 o   0.32383
  -2   9 -12      194.57      143.12     71.06 o   0.32963
  -1   9 -12     1032.38      955.02     77.06 o   0.33816
   0   9 -12     6496.42     5999.91    139.17 o   0.34920
  -9  10 -12     1882.73     1764.90    137.86 o   0.36253
  -8  10 -12     1125.07      955.22    141.72 o   0.35325
  -7  10 -12    16190.39    16306.36    190.90 o   0.34647
  -6  10 -12     1488.63     1406.67    133.61 o   0.34234
  -5  10 -12     9706.71     9095.54    170.88 o   0.34095
  -4  10 -12     2471.39     2054.77    159.17 o   0.34234
  -3  10 -12    10568.04    10494.49    192.58 o   0.34647
  -2  10 -12     5178.90     4951.41    112.12 o   0.35325
  -1  10 -12     5962.63     5690.59     95.23 o   0.36253
   0  10 -12     9622.36     9606.89    160.35 o   0.37412
 -10  11 -12     1941.63     1783.79    140.69 o   0.38781
  -9  11 -12    16532.40    16567.41    181.71 o   0.37790
  -8  11 -12     5056.95     4856.61    152.89 o   0.37030
  -7  11 -12    23651.84    23471.05    214.72 o   0.36514
  -6  11 -12     2668.51     2610.41    166.80 o   0.36253
  -5  11 -12     6927.90     6398.78    206.94 o   0.36253
  -4  11 -12     7389.42     7554.54    194.21 o   0.36514
  -3  11 -12    10399.51    10342.29    215.78 o   0.37030
  -2  11 -12     9841.49     9615.76    134.55 o   0.37790
  -1  11 -12      847.25      754.88    102.87 o   0.38781
   0  11 -12     3208.18     3199.87    155.12 o   0.39986
 -11  12 -12     6659.86     6350.16    171.54 o   0.41385
 -10  12 -12    14013.91    13993.92    193.66 o   0.40340
  -9  12 -12    10105.69     9605.43    173.64 o   0.39508
  -8  12 -12     2416.88     2196.18    148.99 o   0.38904
  -7  12 -12     3728.46     3425.62    182.44 o   0.38536
  -6  12 -12     7281.26     7235.30    204.75 o   0.38413
  -5  12 -12    17037.74    17210.92    261.93 o   0.38536
  -4  12 -12      594.43      474.86    185.31 o   0.38904
  -3  12 -12      308.79      340.67    179.67 o   0.39508
  -2  12 -12     4050.06     4068.63    151.43 o   0.40340
  -1  12 -12     6211.29     5917.55    123.38 o   0.41385
   0  12 -12     1860.15     1544.91    155.48 o   0.42627
 -12  13 -12     3902.88     3775.11    172.02 o   0.44050
 -11  13 -12     1562.47     1417.89    163.66 o   0.42959
 -10  13 -12     5356.93     5195.20    172.76 o   0.42067
  -9  13 -12     2974.04     2764.20    160.91 o   0.41385
  -8  13 -12     3143.93     2895.46    176.19 o   0.40924
  -7  13 -12     8199.63     8799.32    222.48 o   0.40691
  -6  13 -12      826.78      608.16    191.34 o   0.40691
  -5  13 -12     4018.72     3899.51    223.00 o   0.40924
  -4  13 -12    16422.53    17153.96    244.25 o   0.41385
  -3  13 -12     1368.17     1131.28    148.45 o   0.42067
  -2  13 -12    11334.07    10796.92    193.88 o   0.42959
  -1  13 -12     1336.67     1319.15    167.30 o   0.44050
   0  13 -12     3960.16     3865.89    175.97 o   0.45323
 -13  14 -12      832.80      625.81    176.02 o   0.46766
 -12  14 -12    11201.38    11725.78    175.87 o   0.45636
 -11  14 -12      283.99      192.60    160.89 o   0.44691
 -10  14 -12    10955.38    11157.65    206.05 o   0.43942
  -9  14 -12      665.05      428.61    172.31 o   0.43399
  -8  14 -12       51.97       58.51    172.45 o   0.43070
  -7  14 -12      456.53      284.94    212.78 o   0.42959
  -6  14 -12      520.02      432.61    205.16 o   0.43070
  -5  14 -12     3635.99     3499.49    202.12 o   0.43399
  -4  14 -12     7401.37     7797.49    228.10 o   0.43942
  -3  14 -12      474.94      366.08    160.22 o   0.44691
  -2  14 -12     1618.88     1618.65    178.70 o   0.45636
  -1  14 -12     1228.76     1278.51    188.64 o   0.46766
   0  14 -12     1947.76     1830.35    190.46 o   0.48066
 -14  15 -12      206.42      175.51    196.94 o   0.49524
 -13  15 -12       33.07       95.56    190.76 o   0.48361
 -12  15 -12      714.85      697.27    178.91 o   0.47370
 -11  15 -12     1017.90      857.66    159.56 o   0.46562
 -10  15 -12      624.12      429.29    173.93 o   0.45947
  -9  15 -12      578.07      409.82    177.51 o   0.45532
  -8  15 -12     2373.83     2218.35    185.80 o   0.45323
  -7  15 -12     3722.64     3416.36    233.61 o   0.45323
  -6  15 -12     2413.54     2404.54    209.22 o   0.45532
  -5  15 -12      628.52      604.51    207.11 o   0.45947
  -4  15 -12     4135.36     3914.32    225.59 o   0.46562
  -3  15 -12     1093.20      832.76    180.31 o   0.47370
  -2  15 -12     2300.54     2152.69    190.75 o   0.48361
  -1  15 -12      103.96      176.52    196.03 o   0.49524
   0  15 -12     1393.84     1542.21    197.58 o   0.50847
 -15  16 -12     1255.72     1231.61    222.43 o   0.52319
 -14  16 -12     3764.47     3745.28    245.49 o   0.51127
 -13  16 -12      713.16      686.49    231.42 o   0.50096
 -12  16 -12      327.36      257.57    218.32 o   0.49236
 -11  16 -12      654.42      485.13    191.53 o   0.48557
 -10  16 -12     6034.17     6188.03    221.60 o   0.48066
  -9  16 -12      275.09      104.39    220.16 o   0.47769
  -8  16 -12     1328.04     1184.57    192.99 o   0.47670
  -7  16 -12     1042.55      905.39    185.35 o   0.47769
  -6  16 -12     4042.80     3954.00    209.76 o   0.48066
  -5  16 -12      523.76      251.71    205.63 o   0.48557
  -4  16 -12       21.65       65.05    220.28 o   0.49236
  -3  16 -12     1938.32     1699.40    188.13 o   0.50096
  -2  16 -12      622.34      642.75    197.23 o   0.51127
  -1  16 -12        2.88       37.02    207.71 o   0.52319
   0  16 -12      393.83      599.41    225.10 o   0.53661
 -16  17 -12       80.97      239.49    238.64 o   0.55144
 -15  17 -12      666.14      718.49    244.78 o   0.53926
 -14  17 -12      925.54      827.37    239.15 o   0.52860
 -13  17 -12     1030.72     1078.35    238.67 o   0.51955
 -12  17 -12     3446.54     3254.07    253.10 o   0.51219
 -11  17 -12      997.22      846.86    234.40 o   0.50661
 -10  17 -12        7.70       83.60    220.58 o   0.50285
  -9  17 -12     1370.82     1088.82    236.99 o   0.50096
  -8  17 -12     1101.09     1021.87    249.89 o   0.50096
  -7  17 -12      980.76      993.57    236.50 o   0.50285
  -6  17 -12     3216.73     3063.94    265.54 o   0.50661
  -5  17 -12      830.46      661.67    258.59 o   0.51219
  -4  17 -12      675.75      400.41    273.52 o   0.51955
  -3  17 -12     2303.05     2217.83    272.01 o   0.52860
  -2  17 -12      934.76      808.99    260.41 o   0.53926
  -1  17 -12     2705.39     2622.86    310.40 o   0.55144
   0  17 -12      229.20      246.35    318.06 o   0.56503
 -17  18 -12     1564.98     1295.39    359.39 o   0.57994
 -16  18 -12       72.12      202.24    287.68 o   0.56754
 -15  18 -12      521.03      356.69    261.86 o   0.55657
 -14  18 -12     2776.92     2802.73    259.68 o   0.54712
 -13  18 -12     2214.96     2302.86    250.12 o   0.53926
 -12  18 -12     3971.38     3906.36    272.14 o   0.53307
 -11  18 -12     1409.29     1187.80    261.36 o   0.52860
 -10  18 -12     2376.56     2525.19    246.75 o   0.52590
  -9  18 -12     2567.90     2609.27    264.98 o   0.52500
  -8  18 -12      603.67      661.67    258.12 o   0.52590
  -7  18 -12      286.72      102.92    273.58 o   0.52860
  -6  18 -12     1060.79      793.19    273.72 o   0.53307
  -5  18 -12      470.92      330.72    276.44 o   0.53926
  -4  18 -12     1837.34     1487.90    285.20 o   0.54712
  -3  18 -12      173.50      133.07    291.29 o   0.55657
  -2  18 -12      165.34      229.22    382.18 o   0.56754
  -1  18 -12      841.71      716.06    324.99 o   0.57994
   0  18 -12     1019.26     1043.81    317.08 o   0.59369
 -18  19 -12      371.69      335.80    367.80 o   0.60868
 -17  19 -12     2714.64     2966.86    376.80 o   0.59608
 -16  19 -12      973.33      907.35    274.36 o   0.58483
 -15  19 -12      146.04      267.32    312.58 o   0.57502
 -14  19 -12       41.72      200.29    267.85 o   0.56671
 -13  19 -12       39.50       57.26    306.06 o   0.55997
 -12  19 -12     3209.24     3475.98    276.39 o   0.55487
 -11  19 -12     1622.95     1424.24    282.18 o   0.55144
 -10  19 -12     2431.15     2250.82    295.05 o   0.54971
  -9  19 -12      624.78      517.25    258.24 o   0.54971
  -8  19 -12     2834.88     2779.06    291.51 o   0.55144
  -7  19 -12       75.47      116.20    306.14 o   0.55487
  -6  19 -12     1897.57     1339.08    292.56 o   0.55997
  -5  19 -12     1180.24      987.66    304.13 o   0.56671
  -4  19 -12     2008.41     1950.50    311.50 o   0.57502
  -3  19 -12      279.04      320.98    338.46 o   0.58483
  -2  19 -12     1706.71     1547.53    340.67 o   0.59608
  -1  19 -12      628.68      550.46    348.50 o   0.60868
   0  19 -12     1537.05     1652.67    351.99 o   0.62255
 -18  20 -12      149.60       60.20    376.16 o   0.62483
 -17  20 -12     1143.40     1201.21    355.93 o   0.61333
 -16  20 -12        4.43      118.37    318.81 o   0.60320
 -15  20 -12     1147.07      903.52    294.65 o   0.59448
 -14  20 -12      311.67      379.81    278.85 o   0.58726
 -13  20 -12      336.71      235.96    306.99 o   0.58158
 -12  20 -12      372.96      204.07    288.06 o   0.57749
 -11  20 -12      928.22      716.59    295.90 o   0.57502
 -10  20 -12     1203.02     1161.46    293.87 o   0.57419
  -9  20 -12      709.05      855.56    271.37 o   0.57502
  -8  20 -12      433.52      278.36    283.84 o   0.57749
  -7  20 -12      946.89      680.55    301.67 o   0.58158
  -6  20 -12      192.55      128.24    346.36 o   0.58726
  -5  20 -12      951.33      734.94    306.32 o   0.59448
  -4  20 -12     1023.40      938.09    317.98 o   0.60320
  -3  20 -12      375.48      544.66    329.72 o   0.61333
  -2  20 -12      677.60      881.78    342.59 o   0.62483
 -16  21 -12      645.21      877.06    335.53 o   0.62255
 -15  21 -12      112.00      334.94    358.90 o   0.61488
 -14  21 -12     1546.70     1762.69    306.29 o   0.60868
 -13  21 -12       41.74      263.61    300.84 o   0.60398
 -12  21 -12       58.21      117.02    311.84 o   0.60083
 -11  21 -12       76.72      300.04    322.36 o   0.59925
 -10  21 -12      816.51      993.72    311.21 o   0.59925
  -9  21 -12     1900.88     1662.80    323.01 o   0.60083
  -8  21 -12      320.30      190.17    313.53 o   0.60398
  -7  21 -12       97.26      225.15    340.74 o   0.60868
  -6  21 -12     1518.42     1592.59    307.94 o   0.61488
  -5  21 -12      417.99      674.76    328.68 o   0.62255
 -12  22 -12     2117.74     2088.51    336.42 o   0.62483
 -11  22 -12      147.89      362.45    366.11 o   0.62407
 -10  22 -12      182.25      302.34    347.48 o   0.62483
   0   1 -11     3612.99     3911.21     61.09 o   0.19709
  -1   2 -11     8500.02     7730.28     73.83 o   0.20185
   0   2 -11    10130.82     8812.10     72.60 o   0.20418
  -2   3 -11       14.16       72.36     45.06 o   0.21104
  -1   3 -11     9930.37    10818.14     78.00 o   0.21104
   0   3 -11     3009.86     2855.71     57.33 o   0.21549
  -3   4 -11     2967.31     3041.04     44.28 o   0.22412
  -2   4 -11    49706.14    46697.30    168.78 o   0.22199
  -1   4 -11    12095.94    11632.54     90.36 o   0.22412
   0   4 -11      818.04      713.34     46.21 o   0.23038
  -4   5 -11     1878.34     1706.38     56.57 o   0.24045
  -3   5 -11     5664.77     5664.42     82.52 o   0.23647
  -2   5 -11     7031.68     6528.54     95.18 o   0.23647
  -1   5 -11    11005.08    11182.18     99.87 o   0.24045
   0   5 -11      877.17      704.18     54.94 o   0.24822
  -5   6 -11    18238.39    18406.64    113.64 o   0.25943
  -4   6 -11    44342.01    44970.86    181.54 o   0.25389
  -3   6 -11    33894.15    32837.02    140.99 o   0.25201
  -2   6 -11    26016.25    23918.77    135.09 o   0.25389
  -1   6 -11     6500.15     6068.98    102.13 o   0.25943
   0   6 -11    29028.13    27859.46    118.16 o   0.26842
  -6   7 -11     3728.03     3833.08     93.55 o   0.28051
  -5   7 -11    14792.59    15150.43    118.43 o   0.27367
  -4   7 -11     7241.57     6844.65    126.25 o   0.27018
  -3   7 -11     2992.21     3109.82    112.73 o   0.27018
  -2   7 -11     1359.08     1384.23    127.04 o   0.27367
  -1   7 -11      644.68      449.21     69.09 o   0.28051
   0   7 -11    13994.20    12564.58     87.19 o   0.29048
  -7   8 -11    18331.92    18180.55    176.36 o   0.30326
  -6   8 -11    31519.17    30831.98    172.93 o   0.29534
  -5   8 -11     4253.95     3926.93    117.88 o   0.29048
  -4   8 -11     5232.68     4908.31    126.17 o   0.28884
  -3   8 -11     3195.44     3332.37    145.96 o   0.29048
  -2   8 -11      891.82      714.27     65.04 o   0.29534
  -1   8 -11     3857.78     3726.59     82.90 o   0.30326
   0   8 -11     4451.73     4110.48    118.96 o   0.31402
  -8   9 -11     3457.90     3345.86    127.32 o   0.32733
  -7   9 -11      463.17      309.63    132.27 o   0.31852
  -6   9 -11     4316.85     3946.79    136.88 o   0.31251
  -5   9 -11     7089.72     7321.02    151.49 o   0.30946
  -4   9 -11     1982.27     1746.14    144.97 o   0.30946
  -3   9 -11     6700.45     6227.73    161.94 o   0.31251
  -2   9 -11     8669.21     8159.91    109.12 o   0.31852
  -1   9 -11      307.63      259.85     87.99 o   0.32733
   0   9 -11      147.52      214.11    113.60 o   0.33873
  -9  10 -11     9489.02     9352.41    153.24 o   0.35245
  -8  10 -11     3302.31     3175.90    141.12 o   0.34290
  -7  10 -11     5501.76     5522.14    164.84 o   0.33592
  -6  10 -11    25712.34    25229.89    208.13 o   0.33165
  -5  10 -11    23915.70    23510.50    254.97 o   0.33022
  -4  10 -11     3724.38     3548.26    160.85 o   0.33165
  -3  10 -11    17301.67    16593.91    211.54 o   0.33592
  -2  10 -11     2715.02     2603.61    102.30 o   0.34290
  -1  10 -11     9596.31     8746.92    110.75 o   0.35245
   0  10 -11     8048.19     7716.71    155.97 o   0.36436
 -10  11 -11     1048.99      991.92    138.68 o   0.37841
  -9  11 -11     1617.55     1611.92    142.47 o   0.36825
  -8  11 -11     5041.89     5056.17    156.94 o   0.36044
  -7  11 -11     3105.34     3142.19    161.41 o   0.35513
  -6  11 -11     6247.18     6434.62    182.25 o   0.35245
  -5  11 -11    16125.97    16088.53    233.06 o   0.35245
  -4  11 -11     6975.86     7010.35    199.14 o   0.35513
  -3  11 -11     1147.64     1105.30    112.78 o   0.36044
  -2  11 -11     5975.42     5919.50    122.48 o   0.36825
  -1  11 -11     8449.68     8318.75    115.15 o   0.37841
   0  11 -11     1531.98     1410.36    115.66 o   0.39075
 -11  12 -11      459.30      330.52    146.29 o   0.40505
 -10  12 -11    10040.42     9746.85    172.62 o   0.39437
  -9  12 -11    24718.31    25019.95    207.62 o   0.38586
  -8  12 -11    10337.68    10086.38    173.38 o   0.37966
  -7  12 -11     6093.16     6044.41    198.19 o   0.37590
  -6  12 -11     1877.04     1576.01    180.39 o   0.37463
  -5  12 -11    21947.91    22446.45    270.74 o   0.37590
  -4  12 -11      539.69      631.46    164.63 o   0.37966
  -3  12 -11     3008.03     2704.47    117.62 o   0.38586
  -2  12 -11     3634.92     3337.72    118.59 o   0.39437
  -1  12 -11    16099.37    15809.39    132.11 o   0.40505
   0  12 -11     8258.36     8049.41    181.04 o   0.41773
 -12  13 -11     5555.44     5475.32    134.49 o   0.43224
 -11  13 -11      796.52      849.93    156.51 o   0.42113
 -10  13 -11     6954.78     6656.99    173.97 o   0.41202
  -9  13 -11     4217.92     3998.13    161.47 o   0.40505
  -8  13 -11      727.49      455.68    161.88 o   0.40034
  -7  13 -11     4116.71     3704.89    204.59 o   0.39796
  -6  13 -11     5110.92     5092.37    212.36 o   0.39796
  -5  13 -11     4720.53     4712.49    188.20 o   0.40034
  -4  13 -11      461.37      426.84    130.15 o   0.40505
  -3  13 -11     5507.77     5353.41    167.07 o   0.41202
  -2  13 -11      301.29      232.92    159.53 o   0.42113
  -1  13 -11     2733.93     2505.15    169.22 o   0.43224
   0  13 -11     1145.63     1042.06    166.14 o   0.44522
 -13  14 -11     1506.92     1322.74    177.67 o   0.45989
 -12  14 -11     1310.25     1501.64    131.29 o   0.44840
 -11  14 -11     8569.47     8257.68    166.12 o   0.43878
 -10  14 -11     4198.66     4431.76    181.52 o   0.43114
  -9  14 -11     1142.08     1023.90    165.65 o   0.42561
  -8  14 -11     4370.74     4288.88    182.71 o   0.42225
  -7  14 -11      882.26      661.60    205.26 o   0.42113
  -6  14 -11      613.53      517.97    179.15 o   0.42225
  -5  14 -11    13335.51    13600.07    229.94 o   0.42561
  -4  14 -11      862.87      888.04    191.37 o   0.43114
  -3  14 -11     7847.92     8130.77    189.55 o   0.43878
  -2  14 -11     3447.52     3336.34    184.09 o   0.44840
  -1  14 -11     2156.64     2209.10    178.55 o   0.45989
   0  14 -11     1046.52     1042.81    181.06 o   0.47311
 -14  15 -11     4815.63     4797.47    204.05 o   0.48792
 -13  15 -11     1626.66     1439.03    184.95 o   0.47611
 -12  15 -11     4471.87     4490.31    190.34 o   0.46604
 -11  15 -11     2006.65     1868.45    162.53 o   0.45782
 -10  15 -11     4354.26     4301.23    167.35 o   0.45156
  -9  15 -11      786.25      426.70    153.87 o   0.44734
  -8  15 -11      903.67      756.14    157.48 o   0.44522
  -7  15 -11       47.47       46.11    185.53 o   0.44522
  -6  15 -11     1843.99     1779.98    196.96 o   0.44734
  -5  15 -11     1500.62     1309.13    199.30 o   0.45156
  -4  15 -11     1801.84     1585.22    214.75 o   0.45782
  -3  15 -11      145.25      225.00    181.05 o   0.46604
  -2  15 -11       45.33       37.13    178.93 o   0.47611
  -1  15 -11      662.84      387.83    179.58 o   0.48792
   0  15 -11     1198.52     1235.49    196.08 o   0.50134
 -15  16 -11     1122.85      930.73    222.05 o   0.51626
 -14  16 -11     3064.12     3201.35    228.78 o   0.50417
 -13  16 -11      834.53      892.76    215.44 o   0.49371
 -12  16 -11        2.83      167.65    228.55 o   0.48499
 -11  16 -11     1055.79     1080.50    187.33 o   0.47810
 -10  16 -11      598.90      681.83    199.22 o   0.47311
  -9  16 -11      307.43      246.77    206.95 o   0.47009
  -8  16 -11      376.69      299.77    176.95 o   0.46908
  -7  16 -11     5960.68     5848.89    195.51 o   0.47009
  -6  16 -11     1550.43     1482.58    196.90 o   0.47311
  -5  16 -11     6661.21     6830.98    219.45 o   0.47810
  -4  16 -11       86.95      106.89    208.73 o   0.48499
  -3  16 -11     1767.42     1865.24    183.49 o   0.49371
  -2  16 -11      705.44      541.01    188.80 o   0.50417
  -1  16 -11      205.86      127.25    195.23 o   0.51626
   0  16 -11      792.19      754.12    224.95 o   0.52986
 -16  17 -11     4656.59     4353.55    245.20 o   0.54487
 -15  17 -11      865.98      572.84    244.65 o   0.53254
 -14  17 -11     6032.28     6232.25    263.29 o   0.52174
 -13  17 -11     2251.32     2240.52    237.90 o   0.51257
 -12  17 -11     1994.55     1862.98    239.83 o   0.50511
 -11  17 -11     1979.60     1787.96    240.03 o   0.49945
 -10  17 -11      769.21      665.41    222.90 o   0.49563
  -9  17 -11     1036.00      838.24    222.79 o   0.49371
  -8  17 -11     2309.87     2542.11    247.89 o   0.49371
  -7  17 -11      121.89      236.52    248.82 o   0.49563
  -6  17 -11      428.56      215.70    244.99 o   0.49945
  -5  17 -11       89.30       26.55    260.76 o   0.50511
  -4  17 -11     1081.96      865.55    264.62 o   0.51257
  -3  17 -11     1408.93     1203.08    273.48 o   0.52174
  -2  17 -11      440.75      318.37    257.65 o   0.53254
  -1  17 -11     1293.43     1504.59    291.05 o   0.54487
   0  17 -11     1153.72     1183.75    320.03 o   0.55862
 -17  18 -11     1058.11     1322.24    322.45 o   0.57370
 -16  18 -11       70.12      248.00    266.72 o   0.56116
 -15  18 -11     1583.69     1523.95    262.22 o   0.55006
 -14  18 -11     1176.89     1197.87    259.55 o   0.54050
 -13  18 -11     4026.34     4090.26    254.17 o   0.53254
 -12  18 -11     1767.71     1777.96    253.71 o   0.52627
 -11  18 -11     1560.73     1433.25    264.85 o   0.52174
 -10  18 -11     2528.65     2472.33    243.48 o   0.51901
  -9  18 -11     1106.49     1004.07    242.65 o   0.51809
  -8  18 -11      249.58       83.70    267.79 o   0.51901
  -7  18 -11      245.19      137.70    268.44 o   0.52174
  -6  18 -11      938.42      688.79    273.93 o   0.52627
  -5  18 -11     5620.70     6067.64    295.71 o   0.53254
  -4  18 -11      885.16      780.32    278.82 o   0.54050
  -3  18 -11     1725.85     1817.17    268.37 o   0.55006
  -2  18 -11      459.27      204.67    303.29 o   0.56116
  -1  18 -11      998.16     1045.99    310.83 o   0.57370
   0  18 -11      802.71      812.59    334.06 o   0.58759
 -18  19 -11     1596.98     1630.47    369.41 o   0.60273
 -17  19 -11       17.78      334.93    348.48 o   0.59000
 -16  19 -11      235.72      284.69    272.27 o   0.57864
 -15  19 -11      373.47      181.48    266.78 o   0.56872
 -14  19 -11     2022.59     2234.67    269.89 o   0.56032
 -13  19 -11      291.68      268.86    261.69 o   0.55350
 -12  19 -11     5574.60     6037.90    275.80 o   0.54834
 -11  19 -11      996.57      822.49    278.27 o   0.54487
 -10  19 -11     2361.10     2135.90    277.42 o   0.54312
  -9  19 -11      283.08      268.93    255.49 o   0.54312
  -8  19 -11      780.33      792.25    276.82 o   0.54487
  -7  19 -11     2557.12     2572.15    288.60 o   0.54834
  -6  19 -11       78.21      133.17    326.74 o   0.55350
  -5  19 -11      959.37      816.72    291.12 o   0.56032
  -4  19 -11     3575.67     3959.72    304.82 o   0.56872
  -3  19 -11      713.89      769.18    308.01 o   0.57864
  -2  19 -11      575.12      647.51    318.79 o   0.59000
  -1  19 -11     2134.27     2398.03    320.47 o   0.60273
   0  19 -11      594.85      919.09    339.31 o   0.61673
 -18  20 -11      488.01      397.02    344.74 o   0.61904
 -17  20 -11     1067.88     1294.01    386.06 o   0.60743
 -16  20 -11      436.94      522.22    300.04 o   0.59720
 -15  20 -11      520.32      391.68    289.30 o   0.58839
 -14  20 -11     1222.96     1424.05    294.53 o   0.58109
 -13  20 -11      795.36      757.94    280.92 o   0.57535
 -12  20 -11      527.00      582.06    305.43 o   0.57122
 -11  20 -11     1281.26     1431.77    290.59 o   0.56872
 -10  20 -11     1265.34     1310.66    291.07 o   0.56788
  -9  20 -11     6927.09     7647.14    288.71 o   0.56872
  -8  20 -11      222.20      165.66    281.81 o   0.57122
  -7  20 -11     2928.76     3092.34    286.78 o   0.57535
  -6  20 -11     1671.03     1375.84    295.49 o   0.58109
  -5  20 -11     1462.25     1318.18    306.14 o   0.58839
  -4  20 -11      166.49      299.09    306.51 o   0.59720
  -3  20 -11      176.12      306.60    360.94 o   0.60743
  -2  20 -11     1440.04     1882.94    332.93 o   0.61904
 -16  21 -11     1739.60     1475.34    314.89 o   0.61673
 -15  21 -11       60.61      228.93    327.55 o   0.60899
 -14  21 -11     1447.43     1660.26    302.94 o   0.60273
 -13  21 -11      874.72     1123.49    287.90 o   0.59799
 -12  21 -11      139.27      171.86    301.79 o   0.59481
 -11  21 -11      721.14      493.38    309.71 o   0.59321
 -10  21 -11     1501.79     1588.14    315.57 o   0.59321
  -9  21 -11     1259.17     1344.59    310.76 o   0.59481
  -8  21 -11      242.90      368.06    341.56 o   0.59799
  -7  21 -11      151.82      382.50    301.02 o   0.60273
  -6  21 -11      971.14     1121.63    298.36 o   0.60899
  -5  21 -11     1199.71     1126.10    311.06 o   0.61673
 -13  22 -11     1160.47     1279.95    314.61 o   0.62133
 -12  22 -11     1819.24     2089.24    332.46 o   0.61904
 -11  22 -11      206.70      381.56    318.82 o   0.61827
 -10  22 -11       18.69      182.18    345.02 o   0.61904
  -9  22 -11     1628.21     1690.92    331.09 o   0.62133
   0   1 -10       44.62      170.65     47.32 o   0.17963
  -1   2 -10     9328.30     9231.91     76.08 o   0.18484
   0   2 -10     8054.07     8119.28     66.19 o   0.18739
  -2   3 -10    23136.97    21753.82     82.56 o   0.19483
  -1   3 -10    22613.93    21811.62     91.90 o   0.19483
   0   3 -10     3072.28     2753.80     58.92 o   0.19964
  -3   4 -10     2476.61     2460.37     53.84 o   0.20893
  -2   4 -10     2030.88     2085.55     71.97 o   0.20665
  -1   4 -10    14019.97    13168.98     92.98 o   0.20893
   0   4 -10     8214.32     7568.86     59.66 o   0.21563
  -4   5 -10     7491.76     7104.29     68.26 o   0.22636
  -3   5 -10     9283.00     9309.61     85.56 o   0.22213
  -2   5 -10    19691.91    20017.15    119.89 o   0.22213
  -1   5 -10     4226.75     4175.76     77.58 o   0.22636
   0   5 -10    52029.52    54649.00    154.67 o   0.23460
  -5   6 -10     3012.60     2943.82     77.48 o   0.24643
  -4   6 -10     5786.27     5563.30     98.21 o   0.24059
  -3   6 -10     8053.48     7548.58    112.09 o   0.23861
  -2   6 -10     7754.91     7486.67     94.53 o   0.24059
  -1   6 -10    27758.01    28632.04    203.71 o   0.24643
   0   6 -10     9571.24     8652.38     83.06 o   0.25587
  -6   7 -10    25262.94    25301.97    145.20 o   0.26854
  -5   7 -10    36502.05    34984.99    157.05 o   0.26137
  -4   7 -10    11983.56    11445.82    134.95 o   0.25772
  -3   7 -10    60256.58    59836.61    245.88 o   0.25772
  -2   7 -10    12787.25    12300.58    163.97 o   0.26137
  -1   7 -10    10439.90    10573.64    123.78 o   0.26854
   0   7 -10       46.63       56.04     50.87 o   0.27893
  -7   8 -10     2404.47     2362.02    120.63 o   0.29222
  -6   8 -10     3127.43     2977.84    102.96 o   0.28399
  -5   8 -10     1690.73     1440.36    113.00 o   0.27893
  -4   8 -10     5241.58     5154.90    133.55 o   0.27723
  -3   8 -10      102.85      125.59    130.13 o   0.27893
  -2   8 -10    21759.71    21372.01    172.65 o   0.28399
  -1   8 -10     6904.39     6723.24    104.37 o   0.29222
   0   8 -10     4532.42     3965.88     64.21 o   0.30337
  -8   9 -10    11268.98    11174.10    146.36 o   0.31713
  -7   9 -10     7792.62     7420.69    152.74 o   0.30802
  -6   9 -10     1571.33     1233.60    123.85 o   0.30180
  -5   9 -10     2526.44     2458.75    133.81 o   0.29864
  -4   9 -10     1503.00     1503.39    138.72 o   0.29864
  -3   9 -10    10081.21     9894.17    179.20 o   0.30180
  -2   9 -10     3285.85     3217.47     89.84 o   0.30802
  -1   9 -10     3583.21     3375.65     88.11 o   0.31713
   0   9 -10     8962.10     8339.03     98.72 o   0.32888
  -9  10 -10     6855.91     6451.24    140.85 o   0.34300
  -8  10 -10    18921.90    18929.51    174.47 o   0.33318
  -7  10 -10     5063.77     4871.68    159.93 o   0.32598
  -6  10 -10    31968.28    31780.01    233.65 o   0.32158
  -5  10 -10     4019.59     4044.50    175.68 o   0.32011
  -4  10 -10    12213.64    11983.44    202.58 o   0.32158
  -3  10 -10      808.72      746.55     96.25 o   0.32598
  -2  10 -10    12136.60    11837.40    128.27 o   0.33318
  -1  10 -10      391.63      432.51     83.60 o   0.34300
   0  10 -10     6765.43     6248.79    100.74 o   0.35522
 -10  11 -10     1215.21     1353.80    134.79 o   0.36962
  -9  11 -10     9697.50     9154.39    165.30 o   0.35921
  -8  11 -10      929.99     1007.16    134.96 o   0.35120
  -7  11 -10      775.56      751.63    159.97 o   0.34575
  -6  11 -10     3460.38     3566.70    177.30 o   0.34300
  -5  11 -10     3368.47     3321.43    195.20 o   0.34300
  -4  11 -10    14499.04    13559.83    216.53 o   0.34575
  -3  11 -10    15473.30    14685.62    143.98 o   0.35120
  -2  11 -10      479.90      438.61     99.39 o   0.35921
  -1  11 -10     7392.98     6998.82    108.29 o   0.36962
   0  11 -10      699.37      613.26     74.69 o   0.38224
 -11  12 -10     9072.66     8631.40    171.23 o   0.39685
 -10  12 -10      980.73      957.91    140.00 o   0.38594
  -9  12 -10    13896.58    14075.04    178.63 o   0.37724
  -8  12 -10     9240.39     9587.67    174.20 o   0.37090
  -7  12 -10     4030.53     3909.16    185.36 o   0.36705
  -6  12 -10    13611.53    13059.21    218.94 o   0.36575
  -5  12 -10     5899.57     5876.35    205.69 o   0.36705
  -4  12 -10    12116.09    11838.91    163.61 o   0.37090
  -3  12 -10     3128.66     2870.33    111.43 o   0.37724
  -2  12 -10     5439.75     5105.69    108.39 o   0.38594
  -1  12 -10      464.98      368.48    114.98 o   0.39685
   0  12 -10     5844.08     5494.93    115.11 o   0.40979
 -12  13 -10     4632.53     4189.81    100.96 o   0.42457
 -11  13 -10     4981.44     5001.88    137.32 o   0.41324
 -10  13 -10     2076.34     1956.08    149.72 o   0.40396
  -9  13 -10     4510.58     4293.17    163.73 o   0.39685
  -8  13 -10     5056.07     4921.07    175.07 o   0.39204
  -7  13 -10     1603.76     1417.18    185.41 o   0.38961
  -6  13 -10     3118.01     3122.96    196.92 o   0.38961
  -5  13 -10    23500.09    23738.02    204.47 o   0.39204
  -4  13 -10     4559.83     4506.21    134.29 o   0.39685
  -3  13 -10      604.11      532.75    149.01 o   0.40396
  -2  13 -10      707.86      585.18    158.25 o   0.41324
  -1  13 -10     1330.03     1255.21    164.57 o   0.42457
   0  13 -10     7701.88     7692.54    186.12 o   0.43777
 -13  14 -10     2721.30     2514.94    181.32 o   0.45268
 -12  14 -10      916.85      669.33    109.46 o   0.44101
 -11  14 -10      469.09      589.24    132.35 o   0.43122
 -10  14 -10     8409.46     8274.18    167.73 o   0.42345
  -9  14 -10      444.70      406.64    144.44 o   0.41781
  -8  14 -10     4907.49     4696.05    174.57 o   0.41439
  -7  14 -10      334.36      249.88    196.09 o   0.41324
  -6  14 -10      175.37      117.71    171.52 o   0.41439
  -5  14 -10     1012.56     1142.20    181.46 o   0.41781
  -4  14 -10     3443.64     3115.69    195.06 o   0.42345
  -3  14 -10       44.16      121.78    161.56 o   0.43122
  -2  14 -10      962.54      825.70    175.58 o   0.44101
  -1  14 -10     1714.24     1734.43    173.66 o   0.45268
   0  14 -10     7480.50     7738.86    199.96 o   0.46611
 -14  15 -10      779.39      725.21    184.41 o   0.48113
 -13  15 -10     2508.38     2372.58    181.84 o   0.46915
 -12  15 -10     5666.73     5806.13    197.23 o   0.45893
 -11  15 -10    11150.12    11125.80    179.95 o   0.45058
 -10  15 -10     8660.09     8681.26    176.28 o   0.44422
  -9  15 -10      253.86      150.77    138.42 o   0.43993
  -8  15 -10     1631.47     1537.12    146.40 o   0.43777
  -7  15 -10     1267.90     1098.38    124.84 o   0.43777
  -6  15 -10     2446.22     2424.53    181.59 o   0.43993
  -5  15 -10     1773.71     1732.70    183.65 o   0.44422
  -4  15 -10     4774.62     4763.42    206.68 o   0.45058
  -3  15 -10    11087.04    11644.45    205.35 o   0.45893
  -2  15 -10     6651.56     6604.06    196.50 o   0.46915
  -1  15 -10     2195.17     1851.47    184.62 o   0.48113
   0  15 -10      273.42      226.67    190.11 o   0.49474
 -15  16 -10      346.47      315.32    207.90 o   0.50985
 -14  16 -10      216.40      126.93    211.50 o   0.49761
 -13  16 -10     1107.31     1226.51    213.37 o   0.48701
 -12  16 -10     2118.47     2000.88    226.06 o   0.47816
 -11  16 -10     9159.53     9100.86    210.85 o   0.47117
 -10  16 -10      300.57      177.47    199.39 o   0.46611
  -9  16 -10     5755.73     5833.77    225.28 o   0.46304
  -8  16 -10      652.14      643.48    165.28 o   0.46202
  -7  16 -10     1418.12     1147.53    169.33 o   0.46304
  -6  16 -10      947.70      885.76    181.20 o   0.46611
  -5  16 -10     1277.81     1227.44    192.23 o   0.47117
  -4  16 -10     4429.48     4063.09    187.53 o   0.47816
  -3  16 -10      760.66      752.81    184.24 o   0.48701
  -2  16 -10     1196.31     1081.24    189.49 o   0.49761
  -1  16 -10     1171.24     1314.65    191.53 o   0.50985
   0  16 -10     1040.64     1017.10    225.40 o   0.52362
 -16  17 -10     1187.95     1137.37    232.14 o   0.53880
 -15  17 -10     3320.53     2977.51    245.67 o   0.52633
 -14  17 -10     2763.40     2757.62    244.09 o   0.51540
 -13  17 -10     1193.06     1187.13    224.96 o   0.50611
 -12  17 -10     4236.18     3916.85    231.90 o   0.49856
 -11  17 -10      517.88      545.41    211.55 o   0.49282
 -10  17 -10      597.08      591.98    212.60 o   0.48895
  -9  17 -10     1134.11      946.76    213.19 o   0.48701
  -8  17 -10     2751.81     2722.16    235.48 o   0.48701
  -7  17 -10     1109.58      769.83    228.78 o   0.48895
  -6  17 -10     3690.81     3601.48    259.29 o   0.49282
  -5  17 -10     6423.70     6308.40    269.95 o   0.49856
  -4  17 -10      995.12      821.23    251.40 o   0.50611
  -3  17 -10     2861.09     2675.22    228.09 o   0.51540
  -2  17 -10      931.31      922.78    220.75 o   0.52633
  -1  17 -10     1558.48     1537.91    247.43 o   0.53880
   0  17 -10      748.25      647.91    252.60 o   0.55270
 -17  18 -10      142.22      207.33    272.91 o   0.56794
 -16  18 -10     2375.27     2286.44    256.83 o   0.55527
 -15  18 -10      773.79      811.30    256.69 o   0.54405
 -14  18 -10     5165.02     5048.54    269.44 o   0.53438
 -13  18 -10        6.43      130.48    275.90 o   0.52633
 -12  18 -10      355.36       93.87    235.57 o   0.51998
 -11  18 -10     2199.03     1993.93    256.59 o   0.51540
 -10  18 -10     1142.37     1032.41    223.12 o   0.51263
  -9  18 -10     3914.77     4002.09    245.01 o   0.51170
  -8  18 -10       16.61       62.15    260.19 o   0.51263
  -7  18 -10     2176.63     2002.57    261.31 o   0.51540
  -6  18 -10     3054.06     2677.61    278.88 o   0.51998
  -5  18 -10       87.46      161.45    261.65 o   0.52633
  -4  18 -10     2505.58     2399.18    284.07 o   0.53438
  -3  18 -10      181.92       98.72    277.58 o   0.54405
  -2  18 -10      204.51       60.87    323.85 o   0.55527
  -1  18 -10     2321.51     2540.63    321.70 o   0.56794
   0  18 -10      277.40      430.44    306.87 o   0.58196
 -18  19 -10      210.54      501.21    316.25 o   0.59725
 -17  19 -10      266.08      415.09    284.23 o   0.58440
 -16  19 -10     1693.93     1556.65    277.01 o   0.57293
 -15  19 -10      401.78      446.87    268.24 o   0.56291
 -14  19 -10      185.48      310.72    272.78 o   0.55442
 -13  19 -10      722.24      604.43    248.78 o   0.54753
 -12  19 -10      271.41       87.29    262.13 o   0.54231
 -11  19 -10     3443.32     3251.94    269.90 o   0.53880
 -10  19 -10      558.93      585.97    263.46 o   0.53703
  -9  19 -10      149.57      390.31    302.00 o   0.53703
  -8  19 -10     1000.81      889.13    250.49 o   0.53880
  -7  19 -10     5898.73     6162.99    279.04 o   0.54231
  -6  19 -10      847.86      775.30    264.94 o   0.54753
  -5  19 -10      544.61      425.78    268.89 o   0.55442
  -4  19 -10     3332.64     3611.90    281.96 o   0.56291
  -3  19 -10     3615.40     3842.50    301.17 o   0.57293
  -2  19 -10     1175.12     1512.51    287.44 o   0.58440
  -1  19 -10     1716.30     1416.11    309.75 o   0.59725
   0  19 -10       80.76      297.28    384.65 o   0.61138
 -18  20 -10      363.56      806.37    334.43 o   0.61370
 -17  20 -10     2362.91     2524.79    292.28 o   0.60200
 -16  20 -10     1701.88     1584.56    291.24 o   0.59166
 -15  20 -10     1039.59      869.24    282.81 o   0.58278
 -14  20 -10     2918.85     3242.57    284.83 o   0.57541
 -13  20 -10     2635.49     2630.34    275.44 o   0.56961
 -12  20 -10     1716.73     1377.42    287.41 o   0.56543
 -11  20 -10     1737.60     1574.98    278.05 o   0.56291
 -10  20 -10     1119.16     1179.04    291.22 o   0.56206
  -9  20 -10     2296.43     2468.32    261.41 o   0.56291
  -8  20 -10     2009.22     1982.98    273.87 o   0.56543
  -7  20 -10       16.00      145.41    315.50 o   0.56961
  -6  20 -10       89.05      176.97    287.15 o   0.57541
  -5  20 -10      869.77      984.05    293.18 o   0.58278
  -4  20 -10     2241.49     2372.32    311.94 o   0.59166
  -3  20 -10      469.99      369.66    325.06 o   0.60200
  -2  20 -10      181.87      303.02    312.21 o   0.61370
 -17  21 -10      442.37      571.01    302.38 o   0.62062
 -16  21 -10       80.77      139.27    316.91 o   0.61138
 -15  21 -10      361.99      284.48    272.61 o   0.60357
 -14  21 -10     1671.54     1905.65    302.84 o   0.59725
 -13  21 -10     1657.98     1524.38    306.44 o   0.59247
 -12  21 -10     2615.54     2715.37    310.10 o   0.58925
 -11  21 -10      532.79      481.88    293.08 o   0.58764
 -10  21 -10      404.14      429.98    302.25 o   0.58764
  -9  21 -10      855.53      645.22    301.06 o   0.58925
  -8  21 -10      112.56      269.24    356.00 o   0.59247
  -7  21 -10     3872.89     4464.53    308.90 o   0.59725
  -6  21 -10      547.62      674.86    286.49 o   0.60357
  -5  21 -10     1493.62     1789.71    320.13 o   0.61138
  -4  21 -10      459.47      519.07    331.17 o   0.62062
 -14  22 -10       24.31      108.97    327.93 o   0.61985
 -13  22 -10      404.02      501.80    335.32 o   0.61602
 -12  22 -10      190.95      483.15    347.19 o   0.61370
 -11  22 -10      133.55      372.47    435.82 o   0.61293
 -10  22 -10      598.21      493.01    317.79 o   0.61370
  -9  22 -10      409.06      630.97    317.63 o   0.61602
  -8  22 -10     2377.50     2588.06    326.79 o   0.61985
   0   1  -9     1356.06     1554.96     50.69 o   0.16223
  -1   2  -9     2341.24     2116.30     53.93 o   0.16797
   0   2  -9    75745.95    72834.10    144.84 o   0.17077
  -2   3  -9    21440.50    19786.14     77.30 o   0.17891
  -1   3  -9    12401.22    12084.83     82.58 o   0.17891
   0   3  -9    19580.55    19299.71     91.75 o   0.18414
  -3   4  -9    79919.52    77592.18    185.11 o   0.19417
  -2   4  -9    25696.35    27000.74    122.54 o   0.19171
  -1   4  -9     2740.89     2876.10     64.83 o   0.19417
   0   4  -9    16795.77    16901.02     71.56 o   0.20136
  -4   5  -9     9986.00     9539.59     68.29 o   0.21281
  -3   5  -9    16866.87    15765.88     93.79 o   0.20831
  -2   5  -9    18096.54    17354.87    105.07 o   0.20831
  -1   5  -9     9540.52     9047.83     88.03 o   0.21281
   0   5  -9    22949.66    21120.80     99.19 o   0.22155
  -5   6  -9    63154.09    62771.55    178.72 o   0.23404
  -4   6  -9     7984.41     8608.22     98.12 o   0.22788
  -3   6  -9     6239.12     6290.85    106.49 o   0.22579
  -2   6  -9    25159.87    25627.89    147.75 o   0.22788
  -1   6  -9      228.14      257.77     69.08 o   0.23404
   0   6  -9      758.33      757.31     50.56 o   0.24397
  -6   7  -9     3868.10     3493.46     89.96 o   0.25722
  -5   7  -9     4740.87     4941.69     97.73 o   0.24973
  -4   7  -9    21744.65    21363.28    154.62 o   0.24590
  -3   7  -9    25155.94    25702.55    175.11 o   0.24590
  -2   7  -9    21051.65    21063.85    129.67 o   0.24973
  -1   7  -9    21832.31    20665.43    131.62 o   0.25722
   0   7  -9     3156.15     3147.80     75.73 o   0.26805
  -7   8  -9     3899.67     3936.11    112.99 o   0.28185
  -6   8  -9      199.46      177.63     95.92 o   0.27331
  -5   8  -9     3005.79     2682.71    122.07 o   0.26805
  -4   8  -9    11004.47    11083.58    144.94 o   0.26628
  -3   8  -9    25961.76    24524.07    202.45 o   0.26805
  -2   8  -9    19826.53    20011.93    148.09 o   0.27331
  -1   8  -9    24412.89    23546.20    141.52 o   0.28185
   0   8  -9     1348.88     1384.41     75.06 o   0.29340
  -8   9  -9     2787.01     2654.41    114.89 o   0.30760
  -7   9  -9     6239.39     6177.76    129.35 o   0.29821
  -6   9  -9    13018.69    12674.35    164.10 o   0.29178
  -5   9  -9     5154.24     4956.95    138.35 o   0.28851
  -4   9  -9     9206.52     8650.88    177.88 o   0.28851
  -3   9  -9     5898.00     5802.84    134.61 o   0.29178
  -2   9  -9    12425.82    11318.25    115.19 o   0.29821
  -1   9  -9      675.02      565.92     77.01 o   0.30760
   0   9  -9    19650.76    20207.23    134.36 o   0.31970
  -9  10  -9      978.46      893.44    123.84 o   0.33421
  -8  10  -9       17.03       40.20    114.50 o   0.32412
  -7  10  -9     3658.01     3485.34    131.32 o   0.31672
  -6  10  -9    18735.53    18965.49    197.67 o   0.31220
  -5  10  -9    45121.08    44525.90    246.44 o   0.31067
  -4  10  -9     5783.25     5398.98    178.09 o   0.31220
  -3  10  -9     7260.02     6798.03    123.35 o   0.31672
  -2  10  -9     9002.61     8336.33    113.96 o   0.32412
  -1  10  -9     2308.71     2167.03     86.40 o   0.33421
   0  10  -9     2446.03     2285.50     97.20 o   0.34675
 -10  11  -9    11896.66    11745.12    164.59 o   0.36148
  -9  11  -9     3216.33     3203.92    140.37 o   0.35083
  -8  11  -9     6446.80     6286.46    144.83 o   0.34262
  -7  11  -9     6280.58     6027.01    151.84 o   0.33704
  -6  11  -9    18628.14    17694.45    217.20 o   0.33421
  -5  11  -9     1073.51      979.32    167.81 o   0.33421
  -4  11  -9     3055.70     2986.51    144.37 o   0.33704
  -3  11  -9     2992.18     3068.78    104.82 o   0.34262
  -2  11  -9     5109.93     4655.99    105.41 o   0.35083
  -1  11  -9     5834.36     5215.25     90.44 o   0.36148
   0  11  -9     5598.58     5590.20    120.69 o   0.37437
 -11  12  -9    11667.31    11135.22    132.49 o   0.38928
 -10  12  -9     2158.97     2069.65    143.47 o   0.37816
  -9  12  -9     8396.98     8217.19    155.67 o   0.36927
  -8  12  -9      154.60      180.00    148.20 o   0.36279
  -7  12  -9    15484.95    14820.30    198.53 o   0.35885
  -6  12  -9    14550.99    14233.07    226.97 o   0.35752
  -5  12  -9     4177.81     4293.33    159.96 o   0.35885
  -4  12  -9    26127.72    25064.21    187.43 o   0.36279
  -3  12  -9    17586.16    16800.08    184.48 o   0.36927
  -2  12  -9      959.09      969.63    142.00 o   0.37816
  -1  12  -9     3125.67     2964.50    155.88 o   0.38928
   0  12  -9      229.83      296.23    110.88 o   0.40246
 -12  13  -9    10074.36    10175.75    184.17 o   0.41750
 -11  13  -9     2115.16     1793.75    118.31 o   0.40598
 -10  13  -9     7713.69     7933.69    147.57 o   0.39652
  -9  13  -9    11064.57    11027.27    169.60 o   0.38928
  -8  13  -9    22168.79    21667.68    185.33 o   0.38438
  -7  13  -9    29002.43    27513.72    196.69 o   0.38190
  -6  13  -9     1352.84     1103.82    112.40 o   0.38190
  -5  13  -9     3886.28     3989.66    169.17 o   0.38438
  -4  13  -9     1367.14     1264.47    168.31 o   0.38928
  -3  13  -9    10388.96     9943.98    176.04 o   0.39652
  -2  13  -9     6105.64     5644.81    171.56 o   0.40598
  -1  13  -9     2411.44     2438.28    164.77 o   0.41750
   0  13  -9     2359.96     2445.59    168.03 o   0.43092
 -13  14  -9     5655.09     5854.11    183.77 o   0.44606
 -12  14  -9     5200.64     5045.72    174.28 o   0.43421
 -11  14  -9     3339.06     3396.16    138.12 o   0.42426
 -10  14  -9       26.36       81.34    138.74 o   0.41636
  -9  14  -9     1474.17     1287.37    135.36 o   0.41063
  -8  14  -9     2246.70     2466.43    142.45 o   0.40715
  -7  14  -9     5982.77     5654.13    144.22 o   0.40598
  -6  14  -9       51.45       35.21    160.74 o   0.40715
  -5  14  -9     3453.07     3434.80    176.43 o   0.41063
  -4  14  -9     2850.23     2622.38    153.76 o   0.41636
  -3  14  -9     1961.73     1789.52    156.29 o   0.42426
  -2  14  -9    11061.50    11016.01    197.28 o   0.43421
  -1  14  -9     1141.84     1101.65    166.26 o   0.44606
   0  14  -9     1700.76     1818.03    174.79 o   0.45968
 -14  15  -9     1126.14     1082.26    177.74 o   0.47490
 -13  15  -9     1906.71     2073.19    183.72 o   0.46276
 -12  15  -9     2909.37     2971.99    175.49 o   0.45240
 -11  15  -9    12471.10    12410.83    171.35 o   0.44393
 -10  15  -9      591.50      537.73    133.96 o   0.43747
  -9  15  -9     5223.93     4972.19    137.24 o   0.43311
  -8  15  -9     7747.08     7271.66    128.52 o   0.43092
  -7  15  -9     2525.88     2439.25    111.72 o   0.43092
  -6  15  -9     5196.95     5129.27    183.33 o   0.43311
  -5  15  -9     2429.08     2165.34    175.36 o   0.43747
  -4  15  -9     1082.60      885.50    159.01 o   0.44393
  -3  15  -9    17860.41    18076.20    221.31 o   0.45240
  -2  15  -9     2768.84     2766.59    182.57 o   0.46276
  -1  15  -9     7209.85     7492.45    196.56 o   0.47490
   0  15  -9      399.08      368.71    183.98 o   0.48869
 -15  16  -9     1463.19     1323.51    211.37 o   0.50398
 -14  16  -9     2861.54     2681.01    229.21 o   0.49159
 -13  16  -9       81.02      126.53    231.68 o   0.48086
 -12  16  -9      406.78      261.29    209.37 o   0.47190
 -11  16  -9     2564.86     2335.77    194.46 o   0.46481
 -10  16  -9     2743.40     2582.98    204.22 o   0.45968
  -9  16  -9     1213.70     1113.75    144.78 o   0.45657
  -8  16  -9     3168.34     3179.17    161.21 o   0.45553
  -7  16  -9      985.10      689.41    152.88 o   0.45657
  -6  16  -9      238.47      207.83    167.68 o   0.45968
  -5  16  -9      462.72      280.74    184.26 o   0.46481
  -4  16  -9       55.45       32.97    173.89 o   0.47190
  -3  16  -9     1461.24     1565.35    186.56 o   0.48086
  -2  16  -9     4691.94     5073.06    198.81 o   0.49159
  -1  16  -9     6042.25     6070.46    207.08 o   0.50398
   0  16  -9      581.97      715.14    211.56 o   0.51790
 -16  17  -9      150.81      113.92    234.56 o   0.53325
 -15  17  -9     1323.43     1227.75    245.47 o   0.52064
 -14  17  -9      196.00      237.74    239.55 o   0.50959
 -13  17  -9     1305.06     1215.57    227.18 o   0.50020
 -12  17  -9      451.55      307.55    230.50 o   0.49255
 -11  17  -9     6653.83     6633.73    217.72 o   0.48674
 -10  17  -9     1413.50     1334.31    197.89 o   0.48283
  -9  17  -9    12024.89    12336.44    252.16 o   0.48086
  -8  17  -9     2575.62     2498.13    232.67 o   0.48086
  -7  17  -9      640.98      426.53    228.08 o   0.48283
  -6  17  -9      701.88      529.12    248.51 o   0.48674
  -5  17  -9       99.37      143.99    260.22 o   0.49255
  -4  17  -9     1664.20     1734.99    210.90 o   0.50020
  -3  17  -9     3693.38     3605.47    233.68 o   0.50959
  -2  17  -9     2061.18     1842.18    224.23 o   0.52064
  -1  17  -9     4263.11     4496.87    255.60 o   0.53325
   0  17  -9     5305.07     5399.86    272.39 o   0.54729
 -17  18  -9      211.31       96.62    283.49 o   0.56268
 -16  18  -9      296.53      485.15    248.06 o   0.54989
 -15  18  -9     2051.46     1896.91    249.67 o   0.53856
 -14  18  -9      613.99      605.20    250.94 o   0.52878
 -13  18  -9     1845.43     1672.98    242.94 o   0.52064
 -12  18  -9     1495.90     1353.40    245.08 o   0.51423
 -11  18  -9      123.83      109.66    254.09 o   0.50959
 -10  18  -9     1132.14     1057.40    212.83 o   0.50679
  -9  18  -9      354.39      270.16    213.39 o   0.50586
  -8  18  -9       69.15       90.16    227.26 o   0.50679
  -7  18  -9      505.94      394.97    236.27 o   0.50959
  -6  18  -9     2809.55     3040.26    247.25 o   0.51423
  -5  18  -9     2039.44     1842.04    259.04 o   0.52064
  -4  18  -9     4855.97     5280.38    237.57 o   0.52878
  -3  18  -9     1313.83     1396.26    221.17 o   0.53856
  -2  18  -9     1010.97      740.46    243.44 o   0.54989
  -1  18  -9     1921.69     1964.77    255.83 o   0.56268
   0  18  -9       78.97      241.62    267.63 o   0.57683
 -18  19  -9      513.09      691.75    283.30 o   0.59225
 -17  19  -9     1410.28     1537.79    277.49 o   0.57929
 -16  19  -9       23.80      100.99    261.17 o   0.56771
 -15  19  -9       33.20       85.27    279.97 o   0.55760
 -14  19  -9     4304.39     4259.56    281.94 o   0.54902
 -13  19  -9      199.69      385.69    261.45 o   0.54207
 -12  19  -9       14.02      102.14    260.07 o   0.53679
 -11  19  -9      130.93      372.76    280.59 o   0.53325
 -10  19  -9     1744.02     1627.73    233.88 o   0.53146
  -9  19  -9      381.63      291.87    231.61 o   0.53146
  -8  19  -9     2971.06     3003.14    262.27 o   0.53325
  -7  19  -9     1697.32     1995.28    261.18 o   0.53679
  -6  19  -9     3426.51     3494.81    276.01 o   0.54207
  -5  19  -9      492.23      336.99    267.23 o   0.54902
  -4  19  -9      946.63      891.74    264.27 o   0.55760
  -3  19  -9      108.58      164.46    299.20 o   0.56771
  -2  19  -9      442.39      592.68    298.15 o   0.57929
  -1  19  -9      306.73      264.80    302.71 o   0.59225
   0  19  -9      882.42      897.50    325.11 o   0.60649
 -19  20  -9      232.17      499.83    364.68 o   0.62194
 -18  20  -9     1283.06     1258.65    291.60 o   0.60883
 -17  20  -9      991.86     1125.23    291.32 o   0.59703
 -16  20  -9      153.30      218.73    289.72 o   0.58661
 -15  20  -9      730.57      427.45    261.46 o   0.57765
 -14  20  -9      510.89      718.01    276.35 o   0.57021
 -13  20  -9      886.83      815.03    287.15 o   0.56436
 -12  20  -9      647.50      499.24    282.56 o   0.56014
 -11  20  -9     1151.11     1169.09    274.41 o   0.55760
 -10  20  -9      172.66      171.96    280.55 o   0.55674
  -9  20  -9       14.12      360.86    261.25 o   0.55760
  -8  20  -9       40.11      145.82    283.10 o   0.56014
  -7  20  -9      699.50      734.72    273.06 o   0.56436
  -6  20  -9      855.97      917.63    287.40 o   0.57021
  -5  20  -9     1770.69     1634.69    281.13 o   0.57765
  -4  20  -9      579.02      866.14    292.76 o   0.58661
  -3  20  -9     2518.91     2276.77    311.05 o   0.59703
  -2  20  -9      578.15      562.55    342.86 o   0.60883
  -1  20  -9      344.08      484.75    394.81 o   0.62194
 -17  21  -9      897.12     1131.97    292.69 o   0.61581
 -16  21  -9      471.96      641.59    289.27 o   0.60649
 -15  21  -9     1577.95     1708.91    280.33 o   0.59862
 -14  21  -9     2241.49     2572.76    299.04 o   0.59225
 -13  21  -9      192.76      185.08    302.44 o   0.58742
 -12  21  -9      938.36      763.49    290.03 o   0.58418
 -11  21  -9      466.10      325.84    290.46 o   0.58256
 -10  21  -9     2138.47     2199.95    299.52 o   0.58256
  -9  21  -9     1092.30     1140.47    303.35 o   0.58418
  -8  21  -9      330.37      261.79    271.10 o   0.58742
  -7  21  -9     2872.48     3032.82    297.30 o   0.59225
  -6  21  -9     1300.15     1625.38    305.65 o   0.59862
  -5  21  -9      258.60      390.24    325.96 o   0.60649
  -4  21  -9      293.67      339.62    310.11 o   0.61581
 -15  22  -9      978.84     1015.79    311.31 o   0.62041
 -14  22  -9      459.59      358.02    305.75 o   0.61503
 -13  22  -9      485.59      337.09    320.76 o   0.61117
 -12  22  -9      741.60      815.47    314.24 o   0.60883
 -11  22  -9       47.92      249.90    418.32 o   0.60805
 -10  22  -9     2136.87     2216.96    321.37 o   0.60883
  -9  22  -9       67.20      357.65    316.23 o   0.61117
  -8  22  -9     1758.30     2348.76    319.04 o   0.61503
  -7  22  -9     1081.33     1070.41    317.02 o   0.62041
   0   1  -8    22419.45    22125.21    100.94 o   0.14489
  -1   2  -8    12133.30    12459.36     75.49 o   0.15129
   0   2  -8    12879.93    12420.07     74.15 o   0.15440
  -2   3  -8    26968.07    26322.43    130.89 o   0.16335
  -1   3  -8    19441.93    18544.29     91.64 o   0.16335
   0   3  -8      344.13      516.35     37.19 o   0.16906
  -3   4  -8    14455.53    13689.55     74.87 o   0.17994
  -2   4  -8    12976.47    12871.51     96.88 o   0.17728
  -1   4  -8    18118.70    18297.61    104.15 o   0.17994
   0   4  -8   113539.71   111170.41    211.76 o   0.18768
  -4   5  -8    26255.90    26168.39    116.52 o   0.19991
  -3   5  -8     8496.29     8922.00     90.61 o   0.19511
  -2   5  -8    13612.36    14177.11     89.11 o   0.19511
  -1   5  -8    21689.42    20174.74    122.24 o   0.19991
   0   5  -8    64927.54    66203.66    197.58 o   0.20919
  -5   6  -8     8133.72     8444.50     94.01 o   0.22238
  -4   6  -8    39358.93    41668.65    158.91 o   0.21589
  -3   6  -8     6225.79     6060.91     96.13 o   0.21368
  -2   6  -8     3365.57     3389.03     80.89 o   0.21589
  -1   6  -8     1052.52      856.87     77.85 o   0.22238
   0   6  -8    18998.89    18397.44     98.89 o   0.23280
  -6   7  -8    13444.77    13372.66    121.27 o   0.24665
  -5   7  -8    27498.03    29303.87    151.79 o   0.23883
  -4   7  -8     1429.79     1440.02     87.98 o   0.23483
  -3   7  -8    58686.25    56487.83    206.95 o   0.23483
  -2   7  -8     3861.05     3515.02     75.35 o   0.23883
  -1   7  -8      210.35      262.10     75.50 o   0.24665
   0   7  -8    21751.59    20857.07    121.73 o   0.25793
  -7   8  -8    15120.58    15856.36    145.54 o   0.27225
  -6   8  -8     5384.98     5599.51    131.43 o   0.26339
  -5   8  -8     8989.82     8438.51    138.82 o   0.25793
  -4   8  -8     2944.30     2641.45    102.62 o   0.25609
  -3   8  -8    17577.81    17835.67    156.04 o   0.25793
  -2   8  -8    22475.25    22102.55    129.30 o   0.26339
  -1   8  -8    11887.75    11992.84    104.07 o   0.27225
   0   8  -8     2412.32     2279.82     82.58 o   0.28418
  -8   9  -8    10277.54     9885.23    138.30 o   0.29882
  -7   9  -8    38373.46    37658.17    204.88 o   0.28914
  -6   9  -8    15880.28    15983.93    173.90 o   0.28251
  -5   9  -8     8242.83     7983.36    143.51 o   0.27913
  -4   9  -8    23141.55    22285.48    163.72 o   0.27913
  -3   9  -8    14907.06    14575.77    153.26 o   0.28251
  -2   9  -8    10754.33    10763.02    106.11 o   0.28914
  -1   9  -8     1868.23     1389.31     76.76 o   0.29882
   0   9  -8     8532.50     8072.67    109.32 o   0.31126
  -9  10  -8     6456.93     6147.00    132.90 o   0.32615
  -8  10  -8     1244.78     1035.90    115.74 o   0.31580
  -7  10  -8     4932.20     4936.05    135.98 o   0.30820
  -6  10  -8     4152.59     4099.44    129.41 o   0.30355
  -5  10  -8    16080.29    16456.36    149.14 o   0.30198
  -4  10  -8    10343.27    10377.48    158.34 o   0.30355
  -3  10  -8     6994.59     6957.77    112.15 o   0.30820
  -2  10  -8     4650.47     4645.78     98.80 o   0.31580
  -1  10  -8     1619.21     1370.57     73.85 o   0.32615
   0  10  -8     1802.61     1631.51     72.95 o   0.33898
 -10  11  -8     1325.63     1182.05     73.84 o   0.35404
  -9  11  -8     1426.00     1228.48    124.00 o   0.34316
  -8  11  -8     3840.50     3772.85    130.33 o   0.33476
  -7  11  -8     2685.04     2293.29    116.69 o   0.32904
  -6  11  -8      291.99      270.11    122.79 o   0.32615
  -5  11  -8     4012.69     3930.45    109.58 o   0.32615
  -4  11  -8     4249.43     3985.35    124.79 o   0.32904
  -3  11  -8    18998.69    18460.21    142.07 o   0.33476
  -2  11  -8     2863.54     2693.97    129.35 o   0.34316
  -1  11  -8       23.60      105.59    110.58 o   0.35404
   0  11  -8     3418.86     3440.45    116.42 o   0.36719
 -11  12  -8     3944.38     3542.01    107.61 o   0.38238
 -10  12  -8     4210.76     3948.59    117.34 o   0.37105
  -9  12  -8    22083.67    21578.93    176.19 o   0.36199
  -8  12  -8     3859.76     3864.05    124.61 o   0.35538
  -7  12  -8    13629.29    12628.46    151.87 o   0.35135
  -6  12  -8     2234.46     2007.10    136.42 o   0.35000
  -5  12  -8     6625.90     6453.32    122.76 o   0.35135
  -4  12  -8     9578.62     9410.47    155.48 o   0.35538
  -3  12  -8     9938.79     9781.15    164.71 o   0.36199
  -2  12  -8    12219.04    12633.11    176.02 o   0.37105
  -1  12  -8    11123.76    11061.27    180.09 o   0.38238
   0  12  -8    17274.79    16812.14    194.55 o   0.39579
 -12  13  -8      537.26      558.15    111.32 o   0.41108
 -11  13  -8     3035.33     2900.52    108.14 o   0.39937
 -10  13  -8      425.57      301.51    120.48 o   0.38975
  -9  13  -8     1064.53     1062.01    107.26 o   0.38238
  -8  13  -8    10990.29    10781.97    132.05 o   0.37739
  -7  13  -8     3801.98     3531.05    109.74 o   0.37486
  -6  13  -8     2112.72     1907.00     93.85 o   0.37486
  -5  13  -8    10558.48    10468.02    154.80 o   0.37739
  -4  13  -8     2657.34     2714.33    148.68 o   0.38238
  -3  13  -8     2185.59     1958.54    145.06 o   0.38975
  -2  13  -8     6491.25     6316.06    166.81 o   0.39937
  -1  13  -8      191.88      170.80    148.97 o   0.41108
   0  13  -8     7131.15     6924.70    174.32 o   0.42470
 -13  14  -8     3811.78     3689.93    175.70 o   0.44005
 -12  14  -8      172.09      153.29    154.61 o   0.42803
 -11  14  -8     3793.20     3747.13    131.99 o   0.41794
 -10  14  -8       63.89       81.15    127.21 o   0.40992
  -9  14  -8     4362.12     4157.43    108.16 o   0.40409
  -8  14  -8    15678.99    15742.08    235.56 o   0.40056
  -7  14  -8     5180.11     4884.64     95.22 o   0.39937
  -6  14  -8     1665.31     1476.60     92.32 o   0.40056
  -5  14  -8     9248.15     9009.72    154.78 o   0.40409
  -4  14  -8     4296.64     4259.95    157.30 o   0.40992
  -3  14  -8     4512.17     4366.23    166.29 o   0.41794
  -2  14  -8      344.23      496.06    158.56 o   0.42803
  -1  14  -8     1075.47     1044.33    164.90 o   0.44005
   0  14  -8     3875.96     3765.01    180.26 o   0.45385
 -14  15  -8     1923.69     1768.93    178.66 o   0.46927
 -13  15  -8     3903.33     3848.66    188.89 o   0.45698
 -12  15  -8     6329.62     6423.78    179.58 o   0.44647
 -11  15  -8     7208.16     6936.20    148.65 o   0.43789
 -10  15  -8     1149.37      911.62    112.08 o   0.43135
  -9  15  -8      291.59      156.64    172.39 o   0.42692
  -8  15  -8      112.80       90.94    136.53 o   0.42470
  -7  15  -8     1745.83     1509.80    146.48 o   0.42470
  -6  15  -8     3172.22     2993.94    161.16 o   0.42692
  -5  15  -8     3430.18     3434.25    172.39 o   0.43135
  -4  15  -8     2164.13     1968.01    162.90 o   0.43789
  -3  15  -8     8639.10     8628.40    194.08 o   0.44647
  -2  15  -8     2733.18     2562.82    181.06 o   0.45698
  -1  15  -8     2589.52     2777.44    178.84 o   0.46927
   0  15  -8     1622.85     1473.15    185.09 o   0.48321
 -15  16  -8     3545.31     3364.67    223.31 o   0.49867
 -14  16  -8     6961.14     7017.63    238.47 o   0.48615
 -13  16  -8     3415.41     3255.89    220.33 o   0.47529
 -12  16  -8     2239.83     2071.49    206.81 o   0.46622
 -11  16  -8     9661.11    10000.08    205.79 o   0.45905
 -10  16  -8      291.84      211.23    183.42 o   0.45385
  -9  16  -8     3479.41     3206.23    132.77 o   0.45070
  -8  16  -8     4608.04     4385.07    142.11 o   0.44965
  -7  16  -8      414.06      422.03    135.42 o   0.45070
  -6  16  -8     2959.51     2807.11    162.38 o   0.45385
  -5  16  -8      760.44      805.63    173.75 o   0.45905
  -4  16  -8      619.45      498.52    170.87 o   0.46622
  -3  16  -8     4599.00     4637.74    188.46 o   0.47529
  -2  16  -8     1964.37     2130.48    190.37 o   0.48615
  -1  16  -8     2247.71     2191.36    196.16 o   0.49867
   0  16  -8     2087.19     2087.77    217.30 o   0.51274
 -16  17  -8      112.77      269.53    258.28 o   0.52823
 -15  17  -8     2236.24     2441.60    234.25 o   0.51551
 -14  17  -8      691.49      572.64    226.33 o   0.50434
 -13  17  -8      377.03      239.41    229.47 o   0.49485
 -12  17  -8      578.62      539.78    231.78 o   0.48712
 -11  17  -8     1864.85     1771.59    188.67 o   0.48124
 -10  17  -8     1012.19      868.93    193.31 o   0.47728
  -9  17  -8      213.58      309.01    218.26 o   0.47529
  -8  17  -8      744.28      525.07    215.77 o   0.47529
  -7  17  -8     1499.10     1261.71    213.63 o   0.47728
  -6  17  -8      160.39      142.07    247.97 o   0.48124
  -5  17  -8    10372.96    10817.97    282.22 o   0.48712
  -4  17  -8      835.34      628.20    213.49 o   0.49485
  -3  17  -8    10897.23    11421.29    258.80 o   0.50434
  -2  17  -8     1799.13     1583.26    212.99 o   0.51551
  -1  17  -8      951.64      806.98    235.20 o   0.52823
   0  17  -8      513.14      874.04    229.19 o   0.54241
 -17  18  -8      130.65      265.61    258.77 o   0.55793
 -16  18  -8     2504.05     2415.67    237.50 o   0.54502
 -15  18  -8     1462.85     1306.47    254.48 o   0.53359
 -14  18  -8     1688.36     1656.94    243.60 o   0.52372
 -13  18  -8     1325.67     1257.46    244.80 o   0.51551
 -12  18  -8     2431.93     2670.53    252.01 o   0.50902
 -11  18  -8       35.50      119.09    245.53 o   0.50434
 -10  18  -8     3023.49     2818.65    216.74 o   0.50151
  -9  18  -8      437.86      361.21    210.65 o   0.50057
  -8  18  -8      899.07      796.89    228.99 o   0.50151
  -7  18  -8      687.31      679.12    234.12 o   0.50434
  -6  18  -8      944.04      572.50    237.43 o   0.50902
  -5  18  -8     1192.93     1255.55    241.20 o   0.51551
  -4  18  -8      579.73      769.40    215.83 o   0.52372
  -3  18  -8      358.41      346.95    217.32 o   0.53359
  -2  18  -8      556.98      462.13    244.10 o   0.54502
  -1  18  -8      819.78      721.42    260.25 o   0.55793
   0  18  -8     1098.52     1000.55    263.24 o   0.57220
 -18  19  -8     1131.85     1064.82    277.62 o   0.58773
 -17  19  -8     1215.48     1105.10    268.57 o   0.57468
 -16  19  -8      610.39      593.91    249.01 o   0.56300
 -15  19  -8     1611.45     1804.66    245.26 o   0.55280
 -14  19  -8       50.13      296.40    265.78 o   0.54415
 -13  19  -8      879.97     1049.12    276.70 o   0.53713
 -12  19  -8      401.95      182.22    278.96 o   0.53181
 -11  19  -8      714.07      494.77    256.04 o   0.52823
 -10  19  -8     2125.52     2067.98    230.06 o   0.52643
  -9  19  -8      542.61      525.16    224.03 o   0.52643
  -8  19  -8     2270.18     2668.11    247.73 o   0.52823
  -7  19  -8     6434.98     6660.74    274.39 o   0.53181
  -6  19  -8      676.42      630.87    252.53 o   0.53713
  -5  19  -8       53.93      155.38    259.62 o   0.54415
  -4  19  -8      847.24      661.84    222.65 o   0.55280
  -3  19  -8     3398.77     3363.86    262.49 o   0.56300
  -2  19  -8      102.95       63.16    273.79 o   0.57468
  -1  19  -8      811.31      780.18    275.55 o   0.58773
   0  19  -8      342.96      406.21    283.17 o   0.60209
 -19  20  -8      378.98      500.90    295.01 o   0.61764
 -18  20  -8     1275.21     1407.30    294.65 o   0.60445
 -17  20  -8     1340.32     1185.36    287.90 o   0.59256
 -16  20  -8      880.23      989.05    263.49 o   0.58206
 -15  20  -8      498.66      399.13    253.55 o   0.57302
 -14  20  -8     1024.62      666.46    252.47 o   0.56553
 -13  20  -8      561.70      495.92    257.70 o   0.55962
 -12  20  -8      580.36      407.32    268.58 o   0.55537
 -11  20  -8     1197.65      964.06    283.70 o   0.55280
 -10  20  -8      917.08      769.32    264.84 o   0.55194
  -9  20  -8     1629.00     1317.95    253.20 o   0.55280
  -8  20  -8     1256.23     1172.71    254.15 o   0.55537
  -7  20  -8      578.03      498.64    273.56 o   0.55962
  -6  20  -8      526.37      595.22    276.95 o   0.56553
  -5  20  -8      820.77      738.61    277.13 o   0.57302
  -4  20  -8      404.96      409.81    318.81 o   0.58206
  -3  20  -8      608.61      934.30    295.92 o   0.59256
  -2  20  -8       30.67       84.86    344.39 o   0.60445
  -1  20  -8      410.00      344.58    336.61 o   0.61764
 -18  21  -8      286.49      260.93    297.12 o   0.62223
 -17  21  -8     2859.46     3189.79    307.34 o   0.61147
 -16  21  -8     1667.34     1556.88    273.69 o   0.60209
 -15  21  -8      126.74      140.38    305.91 o   0.59416
 -14  21  -8      431.23      243.24    306.14 o   0.58773
 -13  21  -8      997.24     1043.43    309.41 o   0.58287
 -12  21  -8     2068.37     1915.13    310.06 o   0.57961
 -11  21  -8      249.54      255.45    288.41 o   0.57797
 -10  21  -8      512.76      783.70    288.75 o   0.57797
  -9  21  -8      140.02      108.42    296.10 o   0.57961
  -8  21  -8      970.32      757.75    264.10 o   0.58287
  -7  21  -8     2192.30     2606.95    294.42 o   0.58773
  -6  21  -8      641.21      621.25    289.03 o   0.59416
  -5  21  -8      545.98      581.89    298.25 o   0.60209
  -4  21  -8      291.57      292.98    306.61 o   0.61147
  -3  21  -8       54.98      105.52    323.89 o   0.62223
 -16  22  -8     1018.03     1169.45    314.91 o   0.62299
 -15  22  -8     1790.98     1753.15    316.31 o   0.61610
 -14  22  -8      537.77      503.07    332.14 o   0.61069
 -13  22  -8      143.84      113.37    342.11 o   0.60680
 -12  22  -8       64.99      256.44    337.32 o   0.60445
 -11  22  -8      672.95      631.25    311.82 o   0.60366
 -10  22  -8     1370.31     1119.29    308.40 o   0.60445
  -9  22  -8      734.00      727.63    308.48 o   0.60680
  -8  22  -8      385.39      530.33    294.88 o   0.61069
  -7  22  -8      534.88      321.48    293.77 o   0.61610
  -6  22  -8      513.77      449.90    331.93 o   0.62299
   0   1  -7    34420.48    33777.29    100.90 o   0.12765
  -1   2  -7    61103.55    61538.78    150.32 o   0.13488
   0   2  -7    55056.64    57345.71    125.66 o   0.13835
  -2   3  -7     8748.82     9026.50     76.62 o   0.14828
  -1   3  -7     1916.48     1763.99     53.29 o   0.14828
   0   3  -7    24824.73    24934.40     77.95 o   0.15455
  -3   4  -7    33452.92    32694.50    108.35 o   0.16637
  -2   4  -7   146697.72   150449.22    401.89 o   0.16349
  -1   4  -7    12137.39    11642.77     86.26 o   0.16637
   0   4  -7     6368.95     6814.66     60.14 o   0.17471
  -4   5  -7     3718.05     4102.95     71.63 o   0.18780
  -3   5  -7    14822.43    14423.66     90.28 o   0.18268
  -2   5  -7       31.09      134.64     50.73 o   0.18268
  -1   5  -7    46104.54    44567.47    165.95 o   0.18780
   0   5  -7    18602.00    18385.10    114.10 o   0.19764
  -5   6  -7    11202.14    11514.59    103.40 o   0.21155
  -4   6  -7    19723.38    19896.71    122.47 o   0.20472
  -3   6  -7    13470.18    13390.59     95.72 o   0.20239
  -2   6  -7    22468.03    21891.96    120.16 o   0.20472
  -1   6  -7    30118.43    32007.60    140.34 o   0.21155
   0   6  -7    33063.75    32631.64    160.52 o   0.22248
  -6   7  -7     6752.70     7428.00    119.58 o   0.23694
  -5   7  -7    32214.08    30205.63    166.88 o   0.22879
  -4   7  -7    40575.91    38910.84    165.90 o   0.22460
  -3   7  -7     7510.82     7577.81     93.33 o   0.22460
  -2   7  -7    11372.75    10566.09     89.72 o   0.22879
  -1   7  -7    33575.85    33153.77    147.04 o   0.23694
   0   7  -7    24249.57    24464.10    131.00 o   0.24866
  -7   8  -7    10449.43    10384.00    130.36 o   0.26348
  -6   8  -7     5885.88     5696.96    118.07 o   0.25432
  -5   8  -7     4125.17     4316.69    121.02 o   0.24866
  -4   8  -7     1424.80     1336.12     78.68 o   0.24674
  -3   8  -7     3547.90     3779.53     80.30 o   0.24866
  -2   8  -7     1186.87     1108.51     76.20 o   0.25432
  -1   8  -7     8192.13     8414.15     91.56 o   0.26348
   0   8  -7     5695.35     5970.07     97.62 o   0.27579
  -8   9  -7    19031.70    17981.97    120.84 o   0.29086
  -7   9  -7      415.08      488.44    103.40 o   0.28090
  -6   9  -7    34160.73    33300.81    225.36 o   0.27406
  -5   9  -7    16649.69    16640.93    153.13 o   0.27058
  -4   9  -7     7312.69     7187.93    103.47 o   0.27058
  -3   9  -7     9878.08     9117.85    110.24 o   0.27406
  -2   9  -7    41416.67    40345.32    167.52 o   0.28090
  -1   9  -7     1275.22     1103.07     68.29 o   0.29086
   0   9  -7     2089.89     2006.98     96.82 o   0.30362
  -9  10  -7      176.99      149.45     80.83 o   0.31886
  -8  10  -7     3497.23     3332.06    122.55 o   0.30827
  -7  10  -7    16359.59    15734.12    161.77 o   0.30048
  -6  10  -7     3981.91     3725.44    123.01 o   0.29571
  -5  10  -7    20312.35    20039.18    138.12 o   0.29410
  -4  10  -7     7238.95     6856.39    105.79 o   0.29571
  -3  10  -7     6320.24     6004.64     95.57 o   0.30048
  -2  10  -7      631.82      639.90     63.97 o   0.30827
  -1  10  -7     1252.35     1091.04    104.36 o   0.31886
   0  10  -7     6308.92     6007.39    118.70 o   0.33198
 -10  11  -7     2172.62     2138.90     73.37 o   0.34734
  -9  11  -7     4515.07     4017.56     82.75 o   0.33624
  -8  11  -7     3921.88     4131.14    136.22 o   0.32767
  -7  11  -7     1253.90     1067.27    102.64 o   0.32182
  -6  11  -7    37913.37    37936.08    192.43 o   0.31886
  -5  11  -7    11769.73    11583.38    122.03 o   0.31886
  -4  11  -7     9130.57     9062.13    115.35 o   0.32182
  -3  11  -7     9121.90     9159.15    153.16 o   0.32767
  -2  11  -7      939.96      807.28    126.14 o   0.33624
  -1  11  -7      551.43      525.51    130.81 o   0.34734
   0  11  -7     2780.26     2648.36    115.09 o   0.36074
 -11  12  -7     2821.01     2789.53    117.17 o   0.37619
 -10  12  -7    11184.70    10322.94    107.48 o   0.36466
  -9  12  -7     4065.84     3612.62    123.22 o   0.35544
  -8  12  -7     5133.27     4722.18    109.23 o   0.34871
  -7  12  -7     2227.18     2153.33     87.01 o   0.34460
  -6  12  -7     3355.37     3151.57    105.11 o   0.34322
  -5  12  -7    18886.33    18103.31    144.81 o   0.34460
  -4  12  -7     1438.80     1531.80    116.14 o   0.34871
  -3  12  -7     1356.00     1254.74    131.75 o   0.35544
  -2  12  -7     9966.81     9912.79    168.77 o   0.36466
  -1  12  -7     2682.80     2646.11    147.49 o   0.37619
   0  12  -7     3359.80     3332.88    151.88 o   0.38981
 -12  13  -7     1675.08     1444.65    151.77 o   0.40532
 -11  13  -7       83.73       80.83     67.15 o   0.39344
 -10  13  -7     6864.79     6514.49    137.72 o   0.38368
  -9  13  -7    11842.81    11266.86    127.85 o   0.37619
  -8  13  -7      493.80      495.21     75.20 o   0.37111
  -7  13  -7     1448.81     1198.19     73.51 o   0.36854
  -6  13  -7      946.27      860.58     69.54 o   0.36854
  -5  13  -7      778.51      660.88     94.50 o   0.37111
  -4  13  -7     1117.88     1083.10    114.47 o   0.37619
  -3  13  -7     5421.60     5421.66    154.90 o   0.38368
  -2  13  -7      945.26      967.10    143.70 o   0.39344
  -1  13  -7     5515.59     5346.10    160.74 o   0.40532
   0  13  -7     2269.50     2308.76    159.53 o   0.41913
 -13  14  -7      203.93      169.83    159.77 o   0.43468
 -12  14  -7     5733.98     5588.79    172.46 o   0.42251
 -11  14  -7     3422.92     3487.02    121.06 o   0.41228
 -10  14  -7     2697.86     2595.38    100.12 o   0.40415
  -9  14  -7    12688.72    13009.46    204.11 o   0.39824
  -8  14  -7     6432.10     6171.93    142.71 o   0.39465
  -7  14  -7     4689.71     4463.51    114.86 o   0.39344
  -6  14  -7     1664.94     1283.38     52.16 o   0.39465
  -5  14  -7     6256.26     5923.31    127.33 o   0.39824
  -4  14  -7     1929.14     1522.65    123.57 o   0.40415
  -3  14  -7    10805.33    10476.22    183.23 o   0.41228
  -2  14  -7     9618.17     9293.48    190.41 o   0.42251
  -1  14  -7     2792.63     2631.16    164.26 o   0.43468
   0  14  -7     3462.84     3618.47    177.66 o   0.44865
 -14  15  -7       52.00      162.34    175.27 o   0.46423
 -13  15  -7     4131.75     4087.13    182.08 o   0.45181
 -12  15  -7     5004.60     5150.18    169.32 o   0.44118
 -11  15  -7      324.32      342.61    109.01 o   0.43250
 -10  15  -7     3437.29     3380.42    175.99 o   0.42586
  -9  15  -7     4343.76     4288.59    189.46 o   0.42139
  -8  15  -7     1194.73      927.71    111.13 o   0.41913
  -7  15  -7      198.04      136.48    115.17 o   0.41913
  -6  15  -7    10171.26     9949.28    170.33 o   0.42139
  -5  15  -7     7062.05     6981.50    175.90 o   0.42586
  -4  15  -7      226.95      125.70    149.35 o   0.43250
  -3  15  -7     2052.28     2070.47    171.08 o   0.44118
  -2  15  -7     1311.44     1099.79    161.76 o   0.45181
  -1  15  -7      672.03      758.99    174.82 o   0.46423
   0  15  -7     1543.24     1363.04    181.23 o   0.47832
 -15  16  -7     1495.87     1443.02    222.85 o   0.49394
 -14  16  -7      224.67      287.60    212.73 o   0.48129
 -13  16  -7     7767.06     7781.55    240.66 o   0.47032
 -12  16  -7     2518.91     2400.99    232.99 o   0.46116
 -11  16  -7     2164.03     2005.11    175.52 o   0.45390
 -10  16  -7     2754.06     2559.70    188.19 o   0.44865
  -9  16  -7     1388.17     1069.43    186.01 o   0.44546
  -8  16  -7      840.55      586.65    190.21 o   0.44440
  -7  16  -7     2613.32     2236.22    202.28 o   0.44546
  -6  16  -7     1502.40     1289.64    131.12 o   0.44865
  -5  16  -7     5531.96     5506.74    176.96 o   0.45390
  -4  16  -7     2510.22     2367.35    168.17 o   0.46116
  -3  16  -7     2340.92     2201.07    178.62 o   0.47032
  -2  16  -7        9.23       35.00    178.61 o   0.48129
  -1  16  -7     1094.86     1013.93    181.80 o   0.49394
   0  16  -7     1719.82     1813.31    198.39 o   0.50814
 -16  17  -7      895.58      609.85    219.90 o   0.52376
 -15  17  -7      815.27      798.78    216.51 o   0.51093
 -14  17  -7     5163.48     5304.31    240.25 o   0.49966
 -13  17  -7      163.86      322.14    239.38 o   0.49008
 -12  17  -7      249.61      300.64    227.97 o   0.48227
 -11  17  -7      463.43      322.10    184.26 o   0.47634
 -10  17  -7      481.30      459.31    190.16 o   0.47234
  -9  17  -7     1883.15     1740.63    202.11 o   0.47032
  -8  17  -7     1473.63     1598.14    208.71 o   0.47032
  -7  17  -7     2923.44     2804.56    217.93 o   0.47234
  -6  17  -7     1504.34     1571.06    226.53 o   0.47634
  -5  17  -7     1214.21     1043.93    229.11 o   0.48227
  -4  17  -7     3854.42     3744.31    217.87 o   0.49008
  -3  17  -7     3391.31     3462.76    209.12 o   0.49966
  -2  17  -7     1332.69     1281.66    216.02 o   0.51093
  -1  17  -7     2788.05     2919.10    242.97 o   0.52376
   0  17  -7      421.06      511.71    271.44 o   0.53806
 -17  18  -7      518.31      543.57    260.37 o   0.55370
 -16  18  -7     1856.32     2145.90    241.88 o   0.54070
 -15  18  -7        2.98      185.65    241.95 o   0.52917
 -14  18  -7     2790.64     2748.33    231.03 o   0.51922
 -13  18  -7     3331.68     3494.47    260.10 o   0.51093
 -12  18  -7      256.14      274.15    245.41 o   0.50439
 -11  18  -7     1581.44     1513.35    242.33 o   0.49966
 -10  18  -7      146.07      215.61    204.61 o   0.49681
  -9  18  -7     1410.30     1303.81    214.27 o   0.49585
  -8  18  -7     1610.56     1637.29    213.25 o   0.49681
  -7  18  -7      833.99      617.95    228.98 o   0.49966
  -6  18  -7      141.67      128.14    234.43 o   0.50439
  -5  18  -7     1842.93     1973.92    240.24 o   0.51093
  -4  18  -7      813.90      882.70    217.35 o   0.51922
  -3  18  -7     4310.40     4502.29    227.10 o   0.52917
  -2  18  -7      468.66      552.09    234.76 o   0.54070
  -1  18  -7       66.13      106.38    242.34 o   0.55370
   0  18  -7      229.36      144.24    278.53 o   0.56808
 -18  19  -7      422.97      589.76    276.83 o   0.58372
 -17  19  -7     1324.41     1434.60    269.84 o   0.57058
 -16  19  -7     1083.15     1234.73    247.00 o   0.55882
 -15  19  -7     1606.94     1562.32    243.74 o   0.54854
 -14  19  -7     3248.82     3448.50    247.32 o   0.53982
 -13  19  -7      279.26      460.64    261.41 o   0.53274
 -12  19  -7     1881.69     1686.15    270.20 o   0.52737
 -11  19  -7      513.45      432.94    272.69 o   0.52376
 -10  19  -7      492.49      261.23    219.49 o   0.52195
  -9  19  -7     1569.78     1211.31    228.39 o   0.52195
  -8  19  -7      314.65      358.42    227.13 o   0.52376
  -7  19  -7      284.07      397.55    253.75 o   0.52737
  -6  19  -7      814.54      685.43    269.17 o   0.53274
  -5  19  -7     5582.91     5495.19    282.80 o   0.53982
  -4  19  -7       72.29      174.79    240.52 o   0.54854
  -3  19  -7      696.43      688.83    250.35 o   0.55882
  -2  19  -7     2269.84     1841.71    263.78 o   0.57058
  -1  19  -7      144.42      141.66    308.96 o   0.58372
   0  19  -7      627.76      735.81    287.40 o   0.59817
 -19  20  -7       21.78      180.10    308.62 o   0.61383
 -18  20  -7       95.98      290.85    284.65 o   0.60055
 -17  20  -7       76.21      204.64    293.32 o   0.58858
 -16  20  -7     1224.51     1293.61    250.21 o   0.57801
 -15  20  -7       48.53      235.26    270.85 o   0.56891
 -14  20  -7      498.85      500.44    256.68 o   0.56136
 -13  20  -7      417.07      294.26    251.33 o   0.55541
 -12  20  -7      743.35      581.74    280.82 o   0.55112
 -11  20  -7      517.69      410.03    269.76 o   0.54854
 -10  20  -7     1139.68     1286.63    268.04 o   0.54767
  -9  20  -7     1261.40     1444.42    245.45 o   0.54854
  -8  20  -7      617.94      406.00    245.34 o   0.55112
  -7  20  -7      926.00      948.79    267.50 o   0.55541
  -6  20  -7     2594.86     2372.47    293.15 o   0.56136
  -5  20  -7     2343.70     2115.19    273.18 o   0.56891
  -4  20  -7     1031.92     1010.87    254.41 o   0.57801
  -3  20  -7      137.53      320.38    281.05 o   0.58858
  -2  20  -7      339.72      306.78    281.07 o   0.60055
  -1  20  -7      118.77      132.47    327.80 o   0.61383
 -18  21  -7     1107.79     1160.44    308.14 o   0.61845
 -17  21  -7     1441.89     1508.10    295.08 o   0.60761
 -16  21  -7      543.70      656.74    263.41 o   0.59817
 -15  21  -7      843.66      754.79    264.04 o   0.59019
 -14  21  -7      976.34     1124.03    312.40 o   0.58372
 -13  21  -7     2693.34     2877.85    308.53 o   0.57883
 -12  21  -7      974.53     1215.90    301.71 o   0.57554
 -11  21  -7      707.79      283.01    289.03 o   0.57389
 -10  21  -7     4715.85     5195.68    300.43 o   0.57389
  -9  21  -7      238.23      150.52    263.32 o   0.57554
  -8  21  -7      152.71      182.02    274.67 o   0.57883
  -7  21  -7      288.59      295.27    284.26 o   0.58372
  -6  21  -7      279.27      120.75    289.54 o   0.59019
  -5  21  -7      222.48      332.98    299.63 o   0.59817
  -4  21  -7      188.36      247.58    349.36 o   0.60761
  -3  21  -7       86.73       60.95    310.95 o   0.61845
 -16  22  -7      205.03      317.94    314.02 o   0.61921
 -15  22  -7      171.87      235.93    319.99 o   0.61228
 -14  22  -7      366.25      341.32    339.52 o   0.60683
 -13  22  -7       59.44      274.85    336.43 o   0.60291
 -12  22  -7      838.31      742.03    325.00 o   0.60055
 -11  22  -7      609.83      560.65    292.33 o   0.59976
 -10  22  -7       78.82      228.06    306.42 o   0.60055
  -9  22  -7      932.21      849.32    303.27 o   0.60291
  -8  22  -7     1400.71     1517.45    288.40 o   0.60683
  -7  22  -7       74.91      103.53    284.21 o   0.61228
  -6  22  -7       43.76      167.21    332.08 o   0.61921
  -1   2  -6     7588.64     8720.08     68.81 o   0.11883
   0   2  -6   106481.04   101888.48    224.31 o   0.12276
  -2   3  -6    83560.58    89238.74    198.86 o   0.13385
  -1   3  -6    46917.29    48777.63    179.33 o   0.13385
   0   3  -6    54955.05    55534.36     97.48 o   0.14076
  -3   4  -6    47151.54    47796.91    120.85 o   0.15365
  -2   4  -6    64653.57    66190.82    179.20 o   0.15053
  -1   4  -6    71534.48    70184.36    154.91 o   0.15365
   0   4  -6     4220.16     4310.79     90.74 o   0.16264
  -4   5  -6    19217.38    19162.35     98.70 o   0.17663
  -3   5  -6    25854.31    27020.08    134.05 o   0.17117
  -2   5  -6    80282.42    80281.81    165.65 o   0.17117
  -1   5  -6    77999.75    79589.63    193.03 o   0.17663
   0   5  -6     5480.30     5543.50     60.49 o   0.18706
  -5   6  -6     9857.32     9655.43     91.55 o   0.20170
  -4   6  -6    13534.54    13334.56    100.50 o   0.19452
  -3   6  -6    21012.52    21181.76    105.98 o   0.19206
  -2   6  -6     5248.86     5529.13     64.37 o   0.19452
  -1   6  -6    56098.85    53379.32    162.19 o   0.20170
   0   6  -6     2003.63     1979.99     65.48 o   0.21313
  -6   7  -6    38615.59    38259.52    175.87 o   0.22818
  -5   7  -6    16004.15    16088.94    133.75 o   0.21971
  -4   7  -6    25378.14    24629.33    122.13 o   0.21535
  -3   7  -6     4454.94     4040.80     78.33 o   0.21535
  -2   7  -6    37283.76    36511.63    125.33 o   0.21971
  -1   7  -6     1922.16     1833.02     61.84 o   0.22818
   0   7  -6     3683.79     3417.84     82.55 o   0.24033
  -7   8  -6      187.75      171.90     65.46 o   0.25563
  -6   8  -6    18939.70    19124.44    144.89 o   0.24618
  -5   8  -6    19605.30    19878.10    143.05 o   0.24033
  -4   8  -6     2955.23     3094.39     72.90 o   0.23835
  -3   8  -6    16151.54    16921.47    118.33 o   0.24033
  -2   8  -6     1541.78     1434.01     63.22 o   0.24618
  -1   8  -6    19776.91    20174.10    135.25 o   0.25563
   0   8  -6     7355.11     7393.05    110.12 o   0.26831
  -8   9  -6     9644.58     9617.13    106.41 o   0.28377
  -7   9  -6    17842.50    16979.91    112.73 o   0.27356
  -6   9  -6      177.19      220.19     84.52 o   0.26653
  -5   9  -6    16122.28    17204.87    123.42 o   0.26295
  -4   9  -6     1012.41      953.93     76.92 o   0.26295
  -3   9  -6    24611.72    24723.47    121.17 o   0.26653
  -2   9  -6     3984.27     4110.96     75.15 o   0.27356
  -1   9  -6     1399.03     1580.03     97.80 o   0.28377
   0   9  -6     2030.00     1910.12     97.00 o   0.29684
  -9  10  -6     2273.15     2070.38     73.50 o   0.31241
  -8  10  -6     1913.77     1847.76     75.99 o   0.30160
  -7  10  -6    23304.52    22371.99    151.68 o   0.29363
  -6  10  -6     7466.40     7086.37     98.23 o   0.28874
  -5  10  -6    22726.66    22333.29    121.42 o   0.28710
  -4  10  -6    22445.96    21080.57    137.58 o   0.28874
  -3  10  -6    16210.44    16215.42    140.94 o   0.29363
  -2  10  -6     2445.82     2408.00    138.74 o   0.30160
  -1  10  -6     3000.22     2773.92    126.56 o   0.31241
   0  10  -6     1778.80     1844.89    109.16 o   0.32579
 -10  11  -6     5263.96     5553.17    113.46 o   0.34143
  -9  11  -6     3053.14     2603.78     87.66 o   0.33013
  -8  11  -6    16271.58    15928.40    145.62 o   0.32139
  -7  11  -6    18639.75    17627.61    119.08 o   0.31544
  -6  11  -6     9460.61     8906.75     94.39 o   0.31241
  -5  11  -6    29989.21    29991.47    174.33 o   0.31241
  -4  11  -6     6385.84     6379.07    103.25 o   0.31544
  -3  11  -6      436.76      351.82    104.84 o   0.32139
  -2  11  -6     5068.38     4627.75    139.40 o   0.33013
  -1  11  -6     8189.64     8217.85    148.80 o   0.34143
   0  11  -6     7982.81     8072.08    151.50 o   0.35505
 -11  12  -6     3752.38     3583.85    121.73 o   0.37074
 -10  12  -6     1353.99     1520.20     83.15 o   0.35904
  -9  12  -6    13365.76    13244.71    146.66 o   0.34967
  -8  12  -6     6179.65     5864.53     93.99 o   0.34282
  -7  12  -6     2030.18     1775.98     70.05 o   0.33864
  -6  12  -6    15519.04    14913.25    123.33 o   0.33724
  -5  12  -6    30636.88    30161.90    179.64 o   0.33864
  -4  12  -6     3835.44     3328.62    110.68 o   0.34282
  -3  12  -6     3716.64     3487.47    121.40 o   0.34967
  -2  12  -6     7486.55     7129.04    147.30 o   0.35904
  -1  12  -6     6764.76     6631.76    159.98 o   0.37074
   0  12  -6     1910.74     1835.19    145.58 o   0.38455
 -12  13  -6     1559.23     1414.87    151.50 o   0.40027
 -11  13  -6     3666.29     3499.47    124.45 o   0.38824
 -10  13  -6     8079.01     8019.88    131.55 o   0.37834
  -9  13  -6    10669.41    10477.24    123.11 o   0.37074
  -8  13  -6     2172.23     2003.72    117.19 o   0.36558
  -7  13  -6      365.96      280.19     86.41 o   0.36298
  -6  13  -6    23290.85    22864.79    153.50 o   0.36298
  -5  13  -6     1080.11     1056.84     72.37 o   0.36558
  -4  13  -6     4375.65     4419.50    117.43 o   0.37074
  -3  13  -6      142.99      215.72    116.75 o   0.37834
  -2  13  -6     4497.29     4387.42    154.47 o   0.38824
  -1  13  -6     3739.18     3772.70    155.39 o   0.40027
   0  13  -6      833.97      735.03    157.69 o   0.41424
 -13  14  -6     1230.92      990.36    159.83 o   0.42998
 -12  14  -6     2572.29     2393.43    159.27 o   0.41766
 -11  14  -6      454.67      375.58     99.17 o   0.40731
 -10  14  -6    12544.94    12501.27    137.42 o   0.39908
  -9  14  -6    13183.97    12518.51    149.43 o   0.39309
  -8  14  -6      601.18      426.81     77.41 o   0.38946
  -7  14  -6     2676.94     2395.15     85.23 o   0.38824
  -6  14  -6     3945.96     3507.56     78.87 o   0.38946
  -5  14  -6     2154.17     1745.50     67.82 o   0.39309
  -4  14  -6     1945.26     1704.93    112.32 o   0.39908
  -3  14  -6      357.40      354.00    150.07 o   0.40731
  -2  14  -6     4934.88     4871.81    172.42 o   0.41766
  -1  14  -6     3016.28     2857.56    165.96 o   0.42998
   0  14  -6     2688.68     2717.07    171.71 o   0.44408
 -14  15  -6     1366.32     1436.13    178.71 o   0.45983
 -13  15  -6      274.86      285.19    158.47 o   0.44728
 -12  15  -6     2972.49     2578.18    154.09 o   0.43654
 -11  15  -6     4478.16     4741.48    163.49 o   0.42776
 -10  15  -6     3604.07     3554.07    167.88 o   0.42106
  -9  15  -6     7846.06     7890.50    189.11 o   0.41653
  -8  15  -6     4732.70     4528.27    180.82 o   0.41424
  -7  15  -6     1448.37     1133.80    185.55 o   0.41424
  -6  15  -6     3257.72     3097.90     85.61 o   0.41653
  -5  15  -6     2424.96     2100.36    143.35 o   0.42106
  -4  15  -6     1637.91     1599.48    148.12 o   0.42776
  -3  15  -6      255.12      230.13    157.01 o   0.43654
  -2  15  -6     1978.89     1806.36    163.37 o   0.44728
  -1  15  -6     3919.47     3835.75    179.79 o   0.45983
   0  15  -6     1825.33     1777.08    170.45 o   0.47405
 -15  16  -6     1305.41     1330.38    201.44 o   0.48980
 -14  16  -6     7208.64     7637.11    236.32 o   0.47704
 -13  16  -6     3008.10     3168.36    216.05 o   0.46598
 -12  16  -6     2111.46     2301.97    224.34 o   0.45672
 -11  16  -6     1016.54     1007.12    165.48 o   0.44939
 -10  16  -6     6395.06     6332.46    199.61 o   0.44408
  -9  16  -6      431.57      356.44    180.78 o   0.44087
  -8  16  -6     1581.43     1528.04    191.14 o   0.43979
  -7  16  -6     1079.83     1000.37    193.78 o   0.44087
  -6  16  -6     4511.13     4631.51    216.22 o   0.44408
  -5  16  -6      245.46      240.76    126.36 o   0.44939
  -4  16  -6     4604.89     4779.25    162.81 o   0.45672
  -3  16  -6      580.92      525.24    163.03 o   0.46598
  -2  16  -6      541.43      623.16    166.32 o   0.47704
  -1  16  -6      935.23     1041.54    176.64 o   0.48980
   0  16  -6      437.48      555.68    203.51 o   0.50411
 -16  17  -6      493.46      521.83    217.81 o   0.51986
 -15  17  -6     4002.34     4165.16    224.27 o   0.50693
 -14  17  -6      219.02      227.51    204.60 o   0.49557
 -13  17  -6     3372.63     3400.89    248.84 o   0.48591
 -12  17  -6      345.72      355.86    241.48 o   0.47803
 -11  17  -6     1426.10     1249.65    183.22 o   0.47204
 -10  17  -6      912.93      800.32    193.31 o   0.46801
  -9  17  -6      253.08      166.94    194.11 o   0.46598
  -8  17  -6      371.61      152.36    196.98 o   0.46598
  -7  17  -6      532.41      425.96    204.79 o   0.46801
  -6  17  -6     3573.09     3663.36    235.48 o   0.47204
  -5  17  -6     1555.58     1711.94    200.44 o   0.47803
  -4  17  -6     1365.81     1300.90    207.80 o   0.48591
  -3  17  -6     4337.80     4318.69    210.96 o   0.49557
  -2  17  -6     2622.21     2755.96    210.44 o   0.50693
  -1  17  -6      742.46      675.97    224.95 o   0.51986
   0  17  -6      527.40      576.85    242.92 o   0.53426
 -17  18  -6     1462.33     1538.04    261.79 o   0.55001
 -16  18  -6      268.30      304.71    228.83 o   0.53692
 -15  18  -6      635.72      580.69    222.99 o   0.52531
 -14  18  -6     1824.49     1548.35    224.98 o   0.51528
 -13  18  -6      352.74      332.15    218.41 o   0.50693
 -12  18  -6     3165.59     2948.66    230.53 o   0.50034
 -11  18  -6     1724.99     1527.37    198.27 o   0.49557
 -10  18  -6     3135.61     2934.26    209.91 o   0.49269
  -9  18  -6      896.58      688.23    204.86 o   0.49173
  -8  18  -6     1516.52     1552.99    211.95 o   0.49269
  -7  18  -6     1480.45     1342.91    226.90 o   0.49557
  -6  18  -6     1827.45     1637.56    247.84 o   0.50034
  -5  18  -6     1808.01     2087.29    243.49 o   0.50693
  -4  18  -6     5584.45     5533.82    232.95 o   0.51528
  -3  18  -6      570.63      517.03    238.91 o   0.52531
  -2  18  -6     2571.58     2913.82    247.97 o   0.53692
  -1  18  -6      498.71      271.60    245.44 o   0.55001
   0  18  -6       65.87      175.49    268.78 o   0.56448
 -18  19  -6      719.36      667.48    270.44 o   0.58023
 -17  19  -6     1849.08     2034.26    273.38 o   0.56700
 -16  19  -6      710.23      710.06    239.48 o   0.55516
 -15  19  -6     1370.20     1228.90    242.66 o   0.54481
 -14  19  -6       20.24       80.35    242.99 o   0.53603
 -13  19  -6     2011.67     1994.21    242.83 o   0.52891
 -12  19  -6     1666.82     1532.99    239.36 o   0.52350
 -11  19  -6     1067.52      753.97    225.31 o   0.51986
 -10  19  -6      740.39      640.51    217.48 o   0.51803
  -9  19  -6       13.97       78.56    244.26 o   0.51803
  -8  19  -6     4490.76     4638.23    246.53 o   0.51986
  -7  19  -6      791.98      821.23    248.88 o   0.52350
  -6  19  -6      132.34      120.11    276.06 o   0.52891
  -5  19  -6      554.87      524.41    258.48 o   0.53603
  -4  19  -6      529.37      479.71    218.35 o   0.54481
  -3  19  -6      766.18      633.28    237.71 o   0.55516
  -2  19  -6     2469.67     2354.78    255.63 o   0.56700
  -1  19  -6      636.65      330.44    282.95 o   0.58023
   0  19  -6     2108.31     2303.55    288.60 o   0.59476
 -19  20  -6      330.60      557.03    288.68 o   0.61050
 -18  20  -6      122.40       55.57    301.21 o   0.59715
 -17  20  -6      656.33      887.30    270.48 o   0.58511
 -16  20  -6      537.31      662.76    268.69 o   0.57448
 -15  20  -6     2335.17     2380.37    249.03 o   0.56532
 -14  20  -6      468.03      339.20    260.67 o   0.55772
 -13  20  -6       91.98      179.01    246.27 o   0.55173
 -12  20  -6      720.11      676.94    281.21 o   0.54742
 -11  20  -6      363.28      220.54    269.43 o   0.54481
 -10  20  -6       99.22      177.27    243.24 o   0.54394
  -9  20  -6      264.62      224.78    242.51 o   0.54481
  -8  20  -6      776.43      924.59    245.85 o   0.54742
  -7  20  -6     1540.02     1508.60    246.05 o   0.55173
  -6  20  -6     1692.76     1809.14    287.79 o   0.55772
  -5  20  -6     1349.45     1287.41    263.38 o   0.56532
  -4  20  -6     1297.75     1260.24    256.94 o   0.57448
  -3  20  -6      644.55      640.00    260.83 o   0.58511
  -2  20  -6      504.05      573.92    283.21 o   0.59715
  -1  20  -6     1675.21     1692.83    286.72 o   0.61050
 -18  21  -6      913.30      704.70    294.44 o   0.61515
 -17  21  -6     1534.20     1588.27    301.15 o   0.60425
 -16  21  -6     1667.55     1770.78    266.51 o   0.59476
 -15  21  -6       52.99      331.34    318.84 o   0.58673
 -14  21  -6     1475.78     1415.67    302.93 o   0.58023
 -13  21  -6      466.80      380.44    302.63 o   0.57530
 -12  21  -6      619.17      465.29    293.10 o   0.57199
 -11  21  -6     1652.69     1523.17    297.14 o   0.57033
 -10  21  -6      409.82      594.78    302.23 o   0.57033
  -9  21  -6     3194.06     3047.00    271.90 o   0.57199
  -8  21  -6      433.42      271.74    265.76 o   0.57530
  -7  21  -6      228.58      212.21    283.55 o   0.58023
  -6  21  -6       41.04      222.64    295.11 o   0.58673
  -5  21  -6       76.40      296.05    315.39 o   0.59476
  -4  21  -6      501.13      321.75    302.04 o   0.60425
  -3  21  -6      190.26      362.26    327.35 o   0.61515
 -17  22  -6     1430.94     1382.60    375.40 o   0.62433
 -16  22  -6      542.61      475.51    305.94 o   0.61592
 -15  22  -6       54.71      282.43    369.65 o   0.60895
 -14  22  -6      854.34      927.37    318.10 o   0.60347
 -13  22  -6       35.15       83.83    309.09 o   0.59953
 -12  22  -6      340.86      284.33    319.77 o   0.59715
 -11  22  -6      971.07      968.33    312.69 o   0.59635
 -10  22  -6      295.68      378.80    321.56 o   0.59715
  -9  22  -6      231.30      253.55    310.64 o   0.59953
  -8  22  -6      140.00      294.23    288.54 o   0.60347
  -7  22  -6      324.38      439.77    282.37 o   0.60895
  -6  22  -6       23.18      113.60    313.12 o   0.61592
  -5  22  -6     1332.04     1101.96    328.39 o   0.62433
 -13  23  -6     1615.50     1660.92    381.89 o   0.62433
 -12  23  -6      432.43      419.08    364.59 o   0.62281
 -11  23  -6       34.09      178.64    341.22 o   0.62281
 -10  23  -6      157.54      360.15    336.82 o   0.62433
  -2   3  -5    61349.98    64560.33    146.83 o   0.12029
  -1   3  -5    19452.50    21789.21     99.64 o   0.12029
   0   3  -5    49101.39    52953.24    217.16 o   0.12794
  -3   4  -5    33589.85    33803.69    102.91 o   0.14199
  -2   4  -5    18206.61    19293.08     84.64 o   0.13861
  -1   4  -5    94609.59    95447.54    232.08 o   0.14199
   0   4  -5    20379.22    20725.16     82.90 o   0.15168
  -4   5  -5    71046.45    74119.09    155.56 o   0.16659
  -3   5  -5    30632.04    30211.76    110.33 o   0.16079
  -2   5  -5     5567.33     4725.03     54.23 o   0.16079
  -1   5  -5    19312.17    20445.31    111.36 o   0.16659
   0   5  -5    60783.46    62099.02    132.59 o   0.17761
  -5   6  -5      177.59      108.20     52.70 o   0.19297
  -4   6  -5     7097.91     6763.59     83.00 o   0.18545
  -3   6  -5    12209.08    12579.38     91.36 o   0.18288
  -2   6  -5      759.54      913.45     49.12 o   0.18545
  -1   6  -5     8030.27     8460.65     67.11 o   0.19297
   0   6  -5    23521.32    23606.95    106.54 o   0.20489
  -6   7  -5    19603.32    19577.24    101.01 o   0.22050
  -5   7  -5     3212.57     3333.80     78.18 o   0.21172
  -4   7  -5    21438.60    22782.82    144.51 o   0.20720
  -3   7  -5    24615.78    24652.37    109.73 o   0.20720
  -2   7  -5      377.89      397.47     51.50 o   0.21172
  -1   7  -5    10113.65     9453.37     75.07 o   0.22050
   0   7  -5    31171.94    31994.16    135.66 o   0.23305
  -7   8  -5     6731.38     6002.71     87.42 o   0.24880
  -6   8  -5    52428.19    52161.28    192.43 o   0.23908
  -5   8  -5    22338.39    23978.50    146.08 o   0.23305
  -4   8  -5    46115.60    47248.59    147.45 o   0.23101
  -3   8  -5    26814.37    26241.80    121.64 o   0.23305
  -2   8  -5     2178.18     2105.02     57.85 o   0.23908
  -1   8  -5    12073.32    12066.42    109.45 o   0.24880
   0   8  -5    25139.40    25412.30    145.40 o   0.26181
  -8   9  -5     8745.66     8569.65     92.73 o   0.27764
  -7   9  -5      548.20      665.43     66.49 o   0.26719
  -6   9  -5      774.40      703.11     82.56 o   0.25999
  -5   9  -5    16340.96    16178.02    111.54 o   0.25632
  -4   9  -5    47756.25    45630.55    164.13 o   0.25632
  -3   9  -5     6159.39     6056.89     90.90 o   0.25999
  -2   9  -5     2693.60     2588.46     97.61 o   0.26719
  -1   9  -5     6978.38     6641.33    115.73 o   0.27764
   0   9  -5     2672.75     2724.48    102.41 o   0.29098
  -9  10  -5      751.08      712.33     95.12 o   0.30685
  -8  10  -5    11982.17    11668.09    104.38 o   0.29583
  -7  10  -5     3069.37     2791.85     89.87 o   0.28770
  -6  10  -5    34671.45    35056.94    190.84 o   0.28271
  -5  10  -5      761.42     1053.61     58.70 o   0.28103
  -4  10  -5     3576.70     3332.80     78.97 o   0.28271
  -3  10  -5     3158.43     2901.26     91.13 o   0.28770
  -2  10  -5     2119.40     2022.43    104.19 o   0.29583
  -1  10  -5     5259.16     5213.29    131.39 o   0.30685
   0  10  -5    14485.32    13998.71    157.79 o   0.32046
 -10  11  -5       86.89      209.09    101.25 o   0.33635
  -9  11  -5     1038.80     1108.23     81.55 o   0.32487
  -8  11  -5    11236.95    11122.63    107.21 o   0.31599
  -7  11  -5       80.57       81.53     58.30 o   0.30993
  -6  11  -5    13841.56    13047.98    142.55 o   0.30685
  -5  11  -5    13220.28    12865.97    122.17 o   0.30685
  -4  11  -5     3991.19     3570.38     85.77 o   0.30993
  -3  11  -5     5189.46     4986.57    110.91 o   0.31599
  -2  11  -5     8352.94     8267.34    129.51 o   0.32487
  -1  11  -5     3680.15     3513.43    139.22 o   0.33635
   0  11  -5     5951.13     6144.69    143.93 o   0.35017
 -11  12  -5     4044.01     3645.12    142.40 o   0.36606
 -10  12  -5    12373.24    12333.02    137.92 o   0.35421
  -9  12  -5     3142.47     3004.33     87.22 o   0.34471
  -8  12  -5    57008.47    56701.68    281.57 o   0.33776
  -7  12  -5     7298.08     6794.35    123.60 o   0.33352
  -6  12  -5    15659.16    15166.50    205.81 o   0.33209
  -5  12  -5     6541.17     6339.83    181.37 o   0.33352
  -4  12  -5     4366.12     4106.28     93.98 o   0.33776
  -3  12  -5     3151.97     2943.32    115.05 o   0.34471
  -2  12  -5     3648.62     3621.31    119.67 o   0.35421
  -1  12  -5     2631.55     2538.51    118.02 o   0.36606
   0  12  -5    22723.51    23037.12    201.45 o   0.38005
 -12  13  -5     2586.83     2465.26    146.63 o   0.39594
 -11  13  -5    10119.13     9332.38    174.79 o   0.38377
 -10  13  -5     5134.19     4686.55     95.63 o   0.37375
  -9  13  -5     2211.53     1905.72     57.04 o   0.36606
  -8  13  -5     5402.92     5071.43    113.03 o   0.36084
  -7  13  -5    10122.71     8778.76    115.58 o   0.35820
  -6  13  -5     2812.49     2636.49     76.33 o   0.35820
  -5  13  -5     1048.64      932.41     75.09 o   0.36084
  -4  13  -5     3777.06     3669.02    105.43 o   0.36606
  -3  13  -5    26703.57    26292.06    181.29 o   0.37375
  -2  13  -5     9227.96     9179.36    142.80 o   0.38377
  -1  13  -5     8634.94     8332.88    167.58 o   0.39594
   0  13  -5     5479.32     5335.81    166.60 o   0.41006
 -13  14  -5      723.87      705.88    150.98 o   0.42595
 -12  14  -5     5213.23     5214.06    165.46 o   0.41352
 -11  14  -5     3692.41     3366.03    102.28 o   0.40306
 -10  14  -5     3771.20     3810.28    118.04 o   0.39474
  -9  14  -5     3679.76     3707.53    161.00 o   0.38869
  -8  14  -5     4493.97     4474.47    166.95 o   0.38501
  -7  14  -5     6251.13     6373.54    184.30 o   0.38377
  -6  14  -5     5546.29     5437.47    185.87 o   0.38501
  -5  14  -5     1132.70      966.71     76.79 o   0.38869
  -4  14  -5     1647.09     1294.24     96.34 o   0.39474
  -3  14  -5    12722.48    13353.64    184.69 o   0.40306
  -2  14  -5     6239.87     6109.11    165.91 o   0.41352
  -1  14  -5      125.04      235.89    153.81 o   0.42595
   0  14  -5      330.24      284.88    153.10 o   0.44019
 -14  15  -5     5937.49     5956.73    182.60 o   0.45607
 -13  15  -5     2114.00     2108.93    161.47 o   0.44341
 -12  15  -5     6251.57     6483.11    151.97 o   0.43258
 -11  15  -5     2217.03     1955.03    146.72 o   0.42372
 -10  15  -5     1487.78     1208.47    159.71 o   0.41695
  -9  15  -5     1425.59     1151.99    163.92 o   0.41237
  -8  15  -5     8983.33     9041.74    195.04 o   0.41006
  -7  15  -5     5009.60     4827.97    190.93 o   0.41006
  -6  15  -5     2687.62     2819.97    189.75 o   0.41237
  -5  15  -5     1706.95     1491.92     77.47 o   0.41695
  -4  15  -5     2821.48     2633.83    137.81 o   0.42372
  -3  15  -5     1278.93     1133.68    149.72 o   0.43258
  -2  15  -5     1315.64     1283.76    155.86 o   0.44341
  -1  15  -5     2425.29     2413.95    165.81 o   0.45607
   0  15  -5     2902.86     2882.30    174.00 o   0.47040
 -15  16  -5     3192.28     3309.46    207.59 o   0.48627
 -14  16  -5     8526.85     9007.75    226.27 o   0.47342
 -13  16  -5     1393.99     1232.86    206.19 o   0.46226
 -12  16  -5      405.61      469.86    221.10 o   0.45293
 -11  16  -5     1303.97     1216.30    169.03 o   0.44554
 -10  16  -5     2213.53     2213.32    181.06 o   0.44019
  -9  16  -5      894.17      680.58    178.22 o   0.43694
  -8  16  -5     2489.29     2133.18    185.70 o   0.43586
  -7  16  -5    11871.32    11862.30    233.04 o   0.43694
  -6  16  -5     2559.96     2780.72    220.06 o   0.44019
  -5  16  -5     8431.26     8395.13    204.03 o   0.44554
  -4  16  -5     4947.34     4531.25    152.18 o   0.45293
  -3  16  -5     5500.10     5377.73    171.08 o   0.46226
  -2  16  -5    13298.36    13260.34    201.97 o   0.47342
  -1  16  -5     2688.31     2582.86    179.94 o   0.48627
   0  16  -5     3833.52     4036.63    216.68 o   0.50068
 -16  17  -5     3821.70     3761.87    226.16 o   0.51654
 -15  17  -5      652.97      671.55    211.41 o   0.50352
 -14  17  -5     1751.43     1626.68    204.15 o   0.49208
 -13  17  -5      268.91      214.00    213.14 o   0.48235
 -12  17  -5     6199.92     6168.96    232.30 o   0.47442
 -11  17  -5     2514.63     2485.86    191.49 o   0.46838
 -10  17  -5     1898.00     1758.31    190.71 o   0.46431
  -9  17  -5      293.25      154.98    200.37 o   0.46226
  -8  17  -5     1366.15     1181.97    195.20 o   0.46226
  -7  17  -5     1080.36      930.84    207.82 o   0.46431
  -6  17  -5     3449.00     3582.05    243.78 o   0.46838
  -5  17  -5      254.94      204.99    197.80 o   0.47442
  -4  17  -5     9345.80     9844.88    229.78 o   0.48235
  -3  17  -5     1473.22     1457.81    194.86 o   0.49208
  -2  17  -5     2015.81     1866.15    206.33 o   0.50352
  -1  17  -5     1892.87     1575.74    228.44 o   0.51654
   0  17  -5      287.37      262.27    242.07 o   0.53103
 -17  18  -5     3133.18     3285.88    266.44 o   0.54687
 -16  18  -5     1764.89     1701.08    226.24 o   0.53370
 -15  18  -5      363.44      178.10    223.66 o   0.52202
 -14  18  -5     1881.32     1552.85    231.73 o   0.51193
 -13  18  -5      673.60      328.88    217.92 o   0.50352
 -12  18  -5     2828.72     2707.72    223.49 o   0.49688
 -11  18  -5     4922.00     4778.51    200.96 o   0.49208
 -10  18  -5     1011.83     1153.63    180.62 o   0.48918
  -9  18  -5     4674.86     4238.31    191.90 o   0.48821
  -8  18  -5     1993.39     1922.28    211.67 o   0.48918
  -7  18  -5     2067.93     1910.50    216.81 o   0.49208
  -6  18  -5      149.74      105.52    247.66 o   0.49688
  -5  18  -5     1469.09     1529.90    212.76 o   0.50352
  -4  18  -5     1181.90     1332.67    209.35 o   0.51193
  -3  18  -5      504.42      402.80    210.94 o   0.52202
  -2  18  -5      111.79      114.59    245.84 o   0.53370
  -1  18  -5      141.98      256.75    280.32 o   0.54687
   0  18  -5      522.14      398.11    266.65 o   0.56142
 -18  19  -5     1911.89     1629.22    269.42 o   0.57725
 -17  19  -5      392.64      454.78    260.11 o   0.56395
 -16  19  -5     1142.44     1007.04    242.59 o   0.55205
 -15  19  -5     1025.07     1034.07    232.49 o   0.54164
 -14  19  -5     1386.86     1077.65    242.88 o   0.53281
 -13  19  -5     4744.23     4881.97    254.92 o   0.52564
 -12  19  -5     1478.07     1303.86    230.74 o   0.52020
 -11  19  -5     1265.68     1133.41    226.25 o   0.51654
 -10  19  -5      505.86      404.38    215.23 o   0.51470
  -9  19  -5      704.04      342.55    218.00 o   0.51470
  -8  19  -5     1838.51     1789.19    237.00 o   0.51654
  -7  19  -5     1026.54     1110.68    231.84 o   0.52020
  -6  19  -5      924.60      954.63    264.43 o   0.52564
  -5  19  -5     3065.24     2871.43    237.50 o   0.53281
  -4  19  -5      145.50      163.31    215.44 o   0.54164
  -3  19  -5      618.82      553.78    240.77 o   0.55205
  -2  19  -5     1310.85     1208.42    261.99 o   0.56395
  -1  19  -5      362.69      362.31    270.82 o   0.57725
   0  19  -5      297.14      392.36    279.97 o   0.59186
 -19  20  -5     2538.72     2683.23    296.87 o   0.60767
 -18  20  -5        1.51       96.38    283.15 o   0.59426
 -17  20  -5      184.32      180.71    271.69 o   0.58216
 -16  20  -5     3637.43     3963.51    258.43 o   0.57147
 -15  20  -5      364.42      508.62    252.45 o   0.56227
 -14  20  -5      871.46      528.32    249.53 o   0.55462
 -13  20  -5     1638.45     1673.31    248.91 o   0.54860
 -12  20  -5     1674.82     1471.29    270.57 o   0.54426
 -11  20  -5      279.55      230.43    285.24 o   0.54164
 -10  20  -5       49.67      190.35    249.82 o   0.54076
  -9  20  -5      647.66      534.58    242.68 o   0.54164
  -8  20  -5     8192.14     8951.72    270.36 o   0.54426
  -7  20  -5     2504.46     2650.75    244.18 o   0.54860
  -6  20  -5     2322.90     2532.73    282.10 o   0.55462
  -5  20  -5      134.35      168.88    267.32 o   0.56227
  -4  20  -5       26.00      134.16    259.02 o   0.57147
  -3  20  -5      145.06      152.29    256.11 o   0.58216
  -2  20  -5      233.67      294.18    292.70 o   0.59426
  -1  20  -5       14.45      126.71    305.10 o   0.60767
   0  20  -5      200.27      321.61    296.35 o   0.62233
 -19  21  -5      285.07      395.71    322.14 o   0.62461
 -18  21  -5      405.80      409.30    297.66 o   0.61234
 -17  21  -5      539.78      578.25    283.00 o   0.60140
 -16  21  -5     1413.03     1226.52    260.74 o   0.59186
 -15  21  -5     1475.29     1542.10    295.21 o   0.58379
 -14  21  -5      101.63      262.99    296.02 o   0.57725
 -13  21  -5      853.56      756.00    294.88 o   0.57230
 -12  21  -5      691.85      615.81    293.12 o   0.56897
 -11  21  -5     1035.40      819.47    294.73 o   0.56730
 -10  21  -5      487.99      347.43    284.55 o   0.56730
  -9  21  -5     1503.73     1648.16    257.27 o   0.56897
  -8  21  -5     1169.71      998.97    267.21 o   0.57230
  -7  21  -5      482.28      317.57    267.94 o   0.57725
  -6  21  -5      335.21      335.96    263.92 o   0.58379
  -5  21  -5     1089.06     1083.57    304.61 o   0.59186
  -4  21  -5       25.62       86.21    279.31 o   0.60140
  -3  21  -5       98.10      121.58    298.12 o   0.61234
  -2  21  -5      242.84      272.08    294.54 o   0.62461
 -17  22  -5     1175.30     1158.69    372.25 o   0.62156
 -16  22  -5      960.48      888.23    334.65 o   0.61311
 -15  22  -5     1600.20     2012.23    354.31 o   0.60611
 -14  22  -5     1822.54     2054.52    315.27 o   0.60061
 -13  22  -5       67.04       62.57    331.62 o   0.59665
 -12  22  -5      602.37      409.56    312.43 o   0.59426
 -11  22  -5       88.63       94.76    337.15 o   0.59346
 -10  22  -5     1395.96     1070.96    313.29 o   0.59426
  -9  22  -5     1029.74      802.50    301.43 o   0.59665
  -8  22  -5      280.48      123.07    286.07 o   0.60061
  -7  22  -5      234.61      222.23    319.43 o   0.60611
  -6  22  -5      739.98      669.63    284.78 o   0.61311
  -5  22  -5      800.01      740.70    319.43 o   0.62156
 -14  23  -5     1085.95     1215.69    369.50 o   0.62461
 -13  23  -5       14.75       53.77    402.73 o   0.62156
 -12  23  -5      158.77      260.45    413.55 o   0.62004
 -11  23  -5      313.16      319.49    374.90 o   0.62004
 -10  23  -5       15.56      119.34    335.67 o   0.62156
  -9  23  -5     1361.42     1342.14    323.56 o   0.62461
   0   3  -4      174.77      236.85     60.46 o   0.11640
  -3   4  -4     4680.23     4566.27     56.31 o   0.13169
  -2   4  -4    11517.58    11482.15     66.64 o   0.12804
  -1   4  -4    18185.07    20792.33     80.25 o   0.13169
   0   4  -4    38551.35    36775.59     93.48 o   0.14209
  -4   5  -4    25983.69    25377.67    101.07 o   0.15790
  -3   5  -4    12296.28    12123.63     72.71 o   0.15177
  -2   5  -4      688.71      805.27     40.44 o   0.15177
  -1   5  -4    35176.65    34890.21    108.74 o   0.15790
   0   5  -4    62575.17    65642.30    162.20 o   0.16949
  -5   6  -4       99.41       68.30     40.28 o   0.18552
  -4   6  -4    22465.51    22293.25    107.16 o   0.17769
  -3   6  -4    34198.67    34556.74    122.00 o   0.17500
  -2   6  -4     3058.27     2956.66     54.39 o   0.17769
  -1   6  -4    28241.15    27941.51    104.58 o   0.18552
   0   6  -4    31305.33    32062.78    113.85 o   0.19790
  -6   7  -4    23016.83    23847.05    103.36 o   0.21402
  -5   7  -4    22056.65    21952.46     97.50 o   0.20496
  -4   7  -4     3033.29     2951.39     51.71 o   0.20028
  -3   7  -4    14601.73    14239.28     87.02 o   0.20028
  -2   7  -4    25100.08    25733.14    111.62 o   0.20496
  -1   7  -4      789.80      658.40     66.15 o   0.21402
   0   7  -4    16418.86    15708.43     98.43 o   0.22693
  -7   8  -4     3169.45     3598.84     63.14 o   0.24307
  -6   8  -4    31152.94    32019.45    124.49 o   0.23311
  -5   8  -4     6675.00     6770.46     84.11 o   0.22693
  -4   8  -4    29126.32    27923.17    113.43 o   0.22483
  -3   8  -4    27518.33    27118.46    119.68 o   0.22693
  -2   8  -4    11423.22    11011.52     99.60 o   0.23311
  -1   8  -4    13058.04    13188.57    112.04 o   0.24307
   0   8  -4     8835.34     9550.83     93.29 o   0.25637
  -8   9  -4     4425.79     4254.89     80.19 o   0.27251
  -7   9  -4    33368.71    32227.49    134.46 o   0.26186
  -6   9  -4     1354.92     1431.29     71.69 o   0.25451
  -5   9  -4     3924.73     3269.60     56.57 o   0.25076
  -4   9  -4     7747.95     7336.59     70.55 o   0.25076
  -3   9  -4     6792.40     6934.72     86.80 o   0.25451
  -2   9  -4     6516.89     6000.15    101.76 o   0.26186
  -1   9  -4     2129.47     1935.03     83.36 o   0.27251
   0   9  -4    23991.80    24332.78    146.40 o   0.28610
  -9  10  -4     1886.04     1853.47     86.37 o   0.30222
  -8  10  -4    31690.10    29655.04    137.98 o   0.29103
  -7  10  -4     8506.76     8143.27     89.30 o   0.28276
  -6  10  -4     6717.56     6658.21     77.43 o   0.27768
  -5  10  -4     7834.66     6674.36     73.85 o   0.27597
  -4  10  -4     1309.30     1424.52     62.15 o   0.27768
  -3  10  -4    15157.55    15477.40    114.84 o   0.28276
  -2  10  -4     9412.47     8647.59    119.81 o   0.29103
  -1  10  -4     3086.27     2949.88    101.22 o   0.30222
   0  10  -4    18580.24    18044.28    144.99 o   0.31603
 -10  11  -4    11019.15    10842.37    125.68 o   0.33213
  -9  11  -4      865.20      743.46     72.83 o   0.32050
  -8  11  -4     2713.42     2575.26     79.72 o   0.31150
  -7  11  -4     5335.18     4800.76    105.92 o   0.30535
  -6  11  -4    16178.89    15379.10    133.57 o   0.30222
  -5  11  -4     4281.60     3987.39     66.00 o   0.30222
  -4  11  -4    14700.34    13821.06    121.08 o   0.30535
  -3  11  -4     4887.17     4754.41    105.10 o   0.31150
  -2  11  -4     2578.52     2598.68     93.85 o   0.32050
  -1  11  -4     3845.37     3824.87    119.14 o   0.33213
   0  11  -4     2499.72     2359.27    111.16 o   0.34612
 -11  12  -4     7560.42     7684.11    118.49 o   0.36219
 -10  12  -4     5944.52     5915.71    149.01 o   0.35021
  -9  12  -4     6631.94     6546.87    100.98 o   0.34059
  -8  12  -4     7381.90     7129.18    116.37 o   0.33356
  -7  12  -4     8441.16     8627.32    168.74 o   0.32926
  -6  12  -4     4729.15     4512.50    163.82 o   0.32782
  -5  12  -4    12271.51    11060.33     88.54 o   0.32926
  -4  12  -4     3193.76     3005.68     76.97 o   0.33356
  -3  12  -4    27362.32    26849.22    169.51 o   0.34059
  -2  12  -4       91.60      108.52     92.64 o   0.35021
  -1  12  -4      779.96      714.36    102.18 o   0.36219
   0  12  -4     5193.95     5243.86    126.52 o   0.37632
 -12  13  -4    19828.28    20292.77    196.75 o   0.39236
 -11  13  -4     2554.42     2539.60    146.41 o   0.38008
 -10  13  -4     5190.77     4600.33     95.13 o   0.36996
  -9  13  -4     2048.81     1771.24     96.51 o   0.36219
  -8  13  -4     6883.48     6816.45    167.70 o   0.35691
  -7  13  -4     6233.29     6382.72    169.86 o   0.35425
  -6  13  -4     8756.52     8893.13    181.00 o   0.35425
  -5  13  -4     1637.55     1449.72     58.29 o   0.35691
  -4  13  -4    13362.45    12487.99    149.42 o   0.36219
  -3  13  -4     2998.62     2814.38     96.83 o   0.36996
  -2  13  -4     3321.87     3173.57    112.66 o   0.38008
  -1  13  -4     2221.31     2404.27    110.09 o   0.39236
   0  13  -4     5397.71     5260.81    125.73 o   0.40661
 -13  14  -4      373.98      580.16    149.43 o   0.42263
 -12  14  -4     7359.60     7090.26    172.27 o   0.41010
 -11  14  -4      251.32      219.18     74.00 o   0.39955
 -10  14  -4     6994.60     6264.36    110.19 o   0.39115
  -9  14  -4     3013.27     2793.77    156.65 o   0.38504
  -8  14  -4     4707.63     4230.18    164.30 o   0.38133
  -7  14  -4    15093.83    16155.52    202.73 o   0.38008
  -6  14  -4     1449.46     1302.27     78.78 o   0.38133
  -5  14  -4    17704.24    18061.55    169.25 o   0.38504
  -4  14  -4      694.63      525.96     70.14 o   0.39115
  -3  14  -4    17442.17    16828.85    134.17 o   0.39955
  -2  14  -4      624.44      714.68     99.35 o   0.41010
  -1  14  -4    19481.79    20013.90    199.24 o   0.42263
   0  14  -4    17037.06    17644.17    199.33 o   0.43698
 -14  15  -4     2191.16     2311.59    164.07 o   0.45296
 -13  15  -4     6060.74     5739.45    167.07 o   0.44022
 -12  15  -4     6829.34     6713.63    128.99 o   0.42931
 -11  15  -4     4799.14     4158.25     89.86 o   0.42038
 -10  15  -4     6720.27     6625.35    176.09 o   0.41355
  -9  15  -4     2857.94     2718.90    168.97 o   0.40894
  -8  15  -4     5607.16     5708.37    181.65 o   0.40661
  -7  15  -4      187.16      174.25    167.16 o   0.40661
  -6  15  -4     5323.97     5143.45    204.11 o   0.40894
  -5  15  -4     3421.44     3322.49    176.89 o   0.41355
  -4  15  -4      491.79      558.86    117.52 o   0.42038
  -3  15  -4     4579.95     4702.45    155.91 o   0.42931
  -2  15  -4      806.48      625.03    152.43 o   0.44022
  -1  15  -4     1982.01     1825.52    159.01 o   0.45296
   0  15  -4     2015.32     1843.56    174.65 o   0.46740
 -15  16  -4      350.18      389.65    195.40 o   0.48336
 -14  16  -4     3559.19     3866.39    209.63 o   0.47043
 -13  16  -4     1103.92     1088.59    198.58 o   0.45920
 -12  16  -4     8703.35     8699.66    228.86 o   0.44981
 -11  16  -4      883.75      724.65    155.41 o   0.44237
 -10  16  -4     5871.61     5662.84    177.00 o   0.43698
  -9  16  -4     2438.42     2167.30    181.36 o   0.43371
  -8  16  -4     1032.31      824.82    173.87 o   0.43261
  -7  16  -4     1542.15     1625.20    188.92 o   0.43371
  -6  16  -4     3435.71     3518.16    214.25 o   0.43698
  -5  16  -4    10025.59    10801.91    210.57 o   0.44237
  -4  16  -4     1689.82     1416.44    122.97 o   0.44981
  -3  16  -4     6137.17     6074.38    165.36 o   0.45920
  -2  16  -4      132.18      282.62    160.90 o   0.47043
  -1  16  -4     5259.83     5192.18    183.85 o   0.48336
   0  16  -4     4570.92     4576.39    215.33 o   0.49786
 -16  17  -4     1267.48     1225.82    217.88 o   0.51380
 -15  17  -4     1886.37     1988.57    214.67 o   0.50071
 -14  17  -4     8524.27     8528.88    241.59 o   0.48921
 -13  17  -4      459.86      317.71    204.90 o   0.47942
 -12  17  -4     3877.29     4164.74    225.53 o   0.47144
 -11  17  -4     2763.87     2397.47    180.90 o   0.46536
 -10  17  -4     5375.57     5224.27    186.27 o   0.46127
  -9  17  -4      849.23      616.71    165.09 o   0.45920
  -8  17  -4     5881.38     5990.36    187.79 o   0.45920
  -7  17  -4     2513.36     2334.39    168.35 o   0.46127
  -6  17  -4     3586.70     3738.61    241.72 o   0.46536
  -5  17  -4     4175.35     4145.34    210.54 o   0.47144
  -4  17  -4      290.47      298.67    193.32 o   0.47942
  -3  17  -4      287.41      340.92    193.22 o   0.48921
  -2  17  -4     1949.76     1968.26    205.39 o   0.50071
  -1  17  -4      142.02      132.50    233.33 o   0.51380
   0  17  -4      220.58      241.08    242.21 o   0.52837
 -17  18  -4     1786.04     1639.78    258.96 o   0.54429
 -16  18  -4     4026.38     4246.02    234.35 o   0.53105
 -15  18  -4      619.17      697.05    220.83 o   0.51931
 -14  18  -4     4082.39     4155.12    239.41 o   0.50917
 -13  18  -4     3674.52     3531.95    228.84 o   0.50071
 -12  18  -4     1555.98     1504.25    221.17 o   0.49404
 -11  18  -4       73.11      140.01    183.89 o   0.48921
 -10  18  -4     1636.44     1453.10    182.31 o   0.48629
  -9  18  -4     1834.96     1925.84    182.19 o   0.48532
  -8  18  -4     2880.00     2705.66    212.24 o   0.48629
  -7  18  -4     9285.67     9764.28    240.62 o   0.48921
  -6  18  -4       58.05      109.22    251.44 o   0.49404
  -5  18  -4     4221.01     4072.92    223.79 o   0.50071
  -4  18  -4      684.80      525.82    202.78 o   0.50917
  -3  18  -4       28.99       68.56    226.46 o   0.51931
  -2  18  -4     2194.12     2229.40    243.08 o   0.53105
  -1  18  -4      173.24      351.29    272.21 o   0.54429
   0  18  -4      617.23      753.68    263.64 o   0.55891
 -18  19  -4      905.62      804.84    265.81 o   0.57480
 -17  19  -4      952.56      813.84    264.05 o   0.56145
 -16  19  -4     1210.45     1076.69    238.15 o   0.54949
 -15  19  -4     4987.45     4948.80    254.49 o   0.53903
 -14  19  -4     2209.63     1932.93    239.10 o   0.53016
 -13  19  -4     2646.80     2909.40    244.79 o   0.52295
 -12  19  -4     1143.02     1100.57    230.99 o   0.51748
 -11  19  -4      204.01       73.13    219.71 o   0.51380
 -10  19  -4     1181.31      993.95    218.52 o   0.51195
  -9  19  -4     2126.45     2057.21    221.79 o   0.51195
  -8  19  -4      792.75      767.35    226.00 o   0.51380
  -7  19  -4     1827.98     1771.39    229.84 o   0.51748
  -6  19  -4     3727.66     3812.11    268.24 o   0.52295
  -5  19  -4     3176.93     3135.83    241.58 o   0.53016
  -4  19  -4       96.01      227.95    218.06 o   0.53903
  -3  19  -4     2112.56     1962.30    248.53 o   0.54949
  -2  19  -4     3630.35     3751.14    269.50 o   0.56145
  -1  19  -4      745.26      534.33    267.34 o   0.57480
   0  19  -4      119.13      191.58    294.70 o   0.58947
 -19  20  -4       38.51      265.86    338.08 o   0.60535
 -18  20  -4      233.65      178.78    283.39 o   0.59188
 -17  20  -4      548.30      539.93    265.84 o   0.57973
 -16  20  -4      207.43      264.49    256.26 o   0.56900
 -15  20  -4     2317.14     2487.72    260.70 o   0.55975
 -14  20  -4      144.13       43.30    246.61 o   0.55207
 -13  20  -4      716.18      427.99    244.27 o   0.54603
 -12  20  -4     1626.58     1408.16    270.49 o   0.54167
 -11  20  -4     2870.82     2928.81    280.22 o   0.53903
 -10  20  -4      672.09      538.37    232.69 o   0.53815
  -9  20  -4      435.14      409.71    241.94 o   0.53903
  -8  20  -4      274.98      249.96    242.74 o   0.54167
  -7  20  -4     2814.12     2822.18    250.87 o   0.54603
  -6  20  -4      406.11      317.56    246.37 o   0.55207
  -5  20  -4     2948.37     2919.07    247.37 o   0.55975
  -4  20  -4     1991.73     1935.08    254.83 o   0.56900
  -3  20  -4     1817.68     1781.40    266.86 o   0.57973
  -2  20  -4      766.02      396.53    271.10 o   0.59188
  -1  20  -4       79.13       21.86    306.29 o   0.60535
   0  20  -4      387.36      446.76    314.67 o   0.62006
 -19  21  -4     2800.13     3178.83    341.05 o   0.62235
 -18  21  -4       47.00       89.70    327.83 o   0.61003
 -17  21  -4      136.18      224.72    322.99 o   0.59905
 -16  21  -4      129.10      249.72    260.53 o   0.58947
 -15  21  -4     1073.98     1030.40    288.56 o   0.58137
 -14  21  -4     3476.87     3538.97    306.70 o   0.57480
 -13  21  -4      348.60      492.19    297.24 o   0.56983
 -12  21  -4     4247.71     3777.64    300.00 o   0.56649
 -11  21  -4      899.99      834.45    287.84 o   0.56481
 -10  21  -4     2593.03     2510.92    305.41 o   0.56481
  -9  21  -4     1040.51      998.88    256.76 o   0.56649
  -8  21  -4     1326.85     1188.40    258.77 o   0.56983
  -7  21  -4     2613.08     2539.12    272.69 o   0.57480
  -6  21  -4     1714.79     1901.43    251.43 o   0.58137
  -5  21  -4      768.43      648.88    294.48 o   0.58947
  -4  21  -4     1099.56      902.87    282.15 o   0.59905
  -3  21  -4      622.46      644.11    281.51 o   0.61003
  -2  21  -4      855.95      774.81    298.54 o   0.62235
 -17  22  -4      492.86      360.53    354.72 o   0.61929
 -16  22  -4      401.12      128.77    342.22 o   0.61081
 -15  22  -4     1797.14     1670.66    355.07 o   0.60378
 -14  22  -4     1450.12     1292.71    350.59 o   0.59826
 -13  22  -4      510.39      354.21    363.40 o   0.59428
 -12  22  -4      424.05      432.00    299.28 o   0.59188
 -11  22  -4     3051.64     2967.74    314.65 o   0.59108
 -10  22  -4      242.51      202.08    307.80 o   0.59188
  -9  22  -4     1113.44     1119.68    303.57 o   0.59428
  -8  22  -4      222.39      239.64    266.67 o   0.59826
  -7  22  -4     2195.09     2311.00    264.55 o   0.60378
  -6  22  -4      269.21      381.06    278.33 o   0.61081
  -5  22  -4      773.50     1125.06    308.45 o   0.61929
 -14  23  -4      271.81      206.75    357.51 o   0.62235
 -13  23  -4      191.25       57.74    400.67 o   0.61929
 -12  23  -4      227.86      455.43    377.98 o   0.61776
 -11  23  -4      852.92      913.01    374.89 o   0.61776
 -10  23  -4      288.53       97.80    375.98 o   0.61929
  -9  23  -4      508.09      728.25    380.27 o   0.62235
  -3   4  -3    11749.15    12453.93     97.09 o   0.12309
  -2   4  -3     7030.47     8195.98     60.99 o   0.11917
  -1   4  -3     2688.13     2929.51     50.36 o   0.12309
   0   4  -3    13915.62    14865.41     76.58 o   0.13415
  -4   5  -3    27192.65    28497.73     83.94 o   0.15080
  -3   5  -3    15951.99    15389.18     84.33 o   0.14437
  -2   5  -3    10552.06    11102.91     60.60 o   0.14437
  -1   5  -3    19876.13    20772.27     92.55 o   0.15080
   0   5  -3     2208.31     2291.55     51.88 o   0.16290
  -5   6  -3    26663.09    28499.32     91.64 o   0.17952
  -4   6  -3     3663.42     3713.53     59.42 o   0.17141
  -3   6  -3     6822.66     6283.70     53.49 o   0.16862
  -2   6  -3     6872.94     6430.28     54.27 o   0.17141
  -1   6  -3     2646.91     2683.73     59.64 o   0.17952
   0   6  -3     7311.48     7232.08     66.62 o   0.19228
  -6   7  -3     2307.40     2229.10     58.59 o   0.20883
  -5   7  -3     4478.99     3930.95     58.88 o   0.19954
  -4   7  -3     8389.13     8083.76     60.24 o   0.19473
  -3   7  -3     7719.15     7806.00     74.68 o   0.19473
  -2   7  -3     9222.65     9220.62     83.75 o   0.19954
  -1   7  -3     1739.12     2093.15     66.90 o   0.20883
   0   7  -3      183.54      180.56     56.11 o   0.22204
  -7   8  -3    21056.86    21243.66    106.90 o   0.23852
  -6   8  -3    43642.69    41069.96    129.54 o   0.22836
  -5   8  -3    10800.63    10850.16     94.05 o   0.22204
  -4   8  -3     8674.33     9368.42     75.50 o   0.21990
  -3   8  -3     1561.41     1582.43     56.59 o   0.22204
  -2   8  -3    19455.15    20232.43    135.57 o   0.22836
  -1   8  -3     3419.06     3249.65     80.12 o   0.23852
   0   8  -3     3789.00     4008.39     81.09 o   0.25206
  -8   9  -3     2970.56     3010.57     74.95 o   0.26846
  -7   9  -3    27626.93    27484.92    141.66 o   0.25764
  -6   9  -3    13575.03    14614.13    125.92 o   0.25017
  -5   9  -3    18486.01    18835.73    171.64 o   0.24635
  -4   9  -3    12390.90    12526.44    140.66 o   0.24635
  -3   9  -3      775.33      592.51     67.37 o   0.25017
  -2   9  -3      678.97      758.84     81.98 o   0.25764
  -1   9  -3    11241.46    11358.85    112.55 o   0.26846
   0   9  -3     1294.39     1116.16     84.15 o   0.28224
  -9  10  -3    15011.30    13964.24    122.42 o   0.29857
  -8  10  -3     5350.99     5555.51     80.34 o   0.28724
  -7  10  -3    11825.63    11392.53    108.35 o   0.27886
  -6  10  -3     3787.72     3706.85     83.21 o   0.27371
  -5  10  -3    13248.72    11846.61    160.90 o   0.27197
  -4  10  -3     6666.14     6553.90     71.37 o   0.27371
  -3  10  -3    30213.78    29191.54    169.78 o   0.27886
  -2  10  -3     7439.10     6555.97    110.99 o   0.28724
  -1  10  -3     9037.21     8460.01    136.44 o   0.29857
   0  10  -3      511.13      523.00     82.09 o   0.31254
 -10  11  -3    10849.90    11004.84    120.16 o   0.32881
  -9  11  -3     2443.80     2311.79     81.15 o   0.31706
  -8  11  -3     8670.65     7691.32     91.59 o   0.30796
  -7  11  -3    19510.76    18791.96    179.20 o   0.30173
  -6  11  -3     1798.59     1755.97    129.69 o   0.29857
  -5  11  -3    21814.20    21809.09    207.74 o   0.29857
  -4  11  -3      194.82      258.26     74.25 o   0.30173
  -3  11  -3      992.12      804.25     85.07 o   0.30796
  -2  11  -3    10991.43    10181.08    109.07 o   0.31706
  -1  11  -3       35.58      352.66     91.35 o   0.32881
   0  11  -3    23847.47    23367.22    185.79 o   0.34294
 -11  12  -3     1009.30      858.52     93.58 o   0.35915
 -10  12  -3     4726.04     4477.68    120.06 o   0.34706
  -9  12  -3     5544.83     4993.54     87.73 o   0.33736
  -8  12  -3     1573.22     1369.04    132.57 o   0.33025
  -7  12  -3    20648.77    20093.43    198.77 o   0.32592
  -6  12  -3      773.94      847.05    144.69 o   0.32446
  -5  12  -3       19.88       37.33     92.57 o   0.32592
  -4  12  -3    16874.79    16768.92    127.75 o   0.33025
  -3  12  -3    10474.06     9710.65    118.18 o   0.33736
  -2  12  -3     3104.34     2957.07     92.29 o   0.34706
  -1  12  -3     1022.76     1005.54     92.54 o   0.35915
   0  12  -3    13535.81    13281.16    136.19 o   0.37340
 -12  13  -3     4480.23     4348.09    106.10 o   0.38956
 -11  13  -3     6427.58     6076.06    114.68 o   0.37719
 -10  13  -3     5222.13     4981.38     86.37 o   0.36699
  -9  13  -3    25372.38    25578.44    202.39 o   0.35915
  -8  13  -3     3569.62     3414.33    147.02 o   0.35383
  -7  13  -3     7397.44     7407.91    162.07 o   0.35114
  -6  13  -3     5884.22     5769.99    165.79 o   0.35114
  -5  13  -3     5136.66     4822.74    120.33 o   0.35383
  -4  13  -3    14004.94    14132.99    193.14 o   0.35915
  -3  13  -3     4094.70     3738.47     88.30 o   0.36699
  -2  13  -3     5246.40     4797.33    101.72 o   0.37719
  -1  13  -3      147.38      136.60     84.21 o   0.38956
   0  13  -3      659.52      595.05     98.41 o   0.40391
 -13  14  -3    12069.10    12449.20    183.32 o   0.42003
 -12  14  -3     5624.82     5346.65    149.48 o   0.40742
 -11  14  -3     2466.40     2250.45     82.79 o   0.39680
 -10  14  -3    13972.75    14424.99    185.73 o   0.38834
  -9  14  -3      577.11      419.15    143.78 o   0.38219
  -8  14  -3     7385.09     7272.56    176.30 o   0.37844
  -7  14  -3    16023.67    16285.45    204.61 o   0.37719
  -6  14  -3     4660.09     4650.08    178.80 o   0.37844
  -5  14  -3    10224.46    10110.89    151.95 o   0.38219
  -4  14  -3     1736.00     1599.42    101.07 o   0.38834
  -3  14  -3      115.87      188.66     70.35 o   0.39680
  -2  14  -3     8751.24     9082.71    164.10 o   0.40742
  -1  14  -3      367.37      343.35    144.28 o   0.42003
   0  14  -3      717.22      703.50    153.70 o   0.43446
 -14  15  -3     3595.30     3522.58    166.13 o   0.45054
 -13  15  -3      291.34      222.93    138.97 o   0.43772
 -12  15  -3     2217.85     1801.82     86.69 o   0.42675
 -11  15  -3      914.94      706.75    130.98 o   0.41776
 -10  15  -3       75.54      123.57    143.06 o   0.41089
  -9  15  -3     2572.11     2561.88    152.64 o   0.40625
  -8  15  -3     1116.33      799.13    164.64 o   0.40391
  -7  15  -3     6004.27     6078.99    184.17 o   0.40391
  -6  15  -3     9998.62     9437.15    135.84 o   0.40625
  -5  15  -3     6302.54     6437.61    186.47 o   0.41089
  -4  15  -3     6914.22     6538.01     97.44 o   0.41776
  -3  15  -3      302.88      209.20    136.11 o   0.42675
  -2  15  -3      673.86      512.37    146.51 o   0.43772
  -1  15  -3     3724.98     3693.36    164.46 o   0.45054
   0  15  -3     1716.10     1459.34    169.52 o   0.46504
 -15  16  -3      784.04      832.32    193.52 o   0.48109
 -14  16  -3     6190.57     6568.78    213.37 o   0.46809
 -13  16  -3     9892.84    10096.04    232.48 o   0.45681
 -12  16  -3    15725.76    16471.35    239.27 o   0.44737
 -11  16  -3      193.98       93.44    147.16 o   0.43988
 -10  16  -3     4298.62     4042.60    171.88 o   0.43446
  -9  16  -3     5012.28     5077.63    170.03 o   0.43117
  -8  16  -3     3591.17     3277.31    165.83 o   0.43007
  -7  16  -3     1328.65     1130.87    148.99 o   0.43117
  -6  16  -3     3952.73     3932.18    160.75 o   0.43446
  -5  16  -3     4094.71     3909.09    119.74 o   0.43988
  -4  16  -3     5548.15     5217.52    196.53 o   0.44737
  -3  16  -3     1984.77     1807.64    145.12 o   0.45681
  -2  16  -3      974.65      749.79    158.66 o   0.46809
  -1  16  -3     1524.47     1372.58    173.60 o   0.48109
   0  16  -3     1126.73     1166.40    199.35 o   0.49566
 -16  17  -3     1295.23     1243.08    214.13 o   0.51167
 -15  17  -3     2222.60     2254.96    210.53 o   0.49852
 -14  17  -3     1715.31     1927.04    220.03 o   0.48697
 -13  17  -3      945.67      790.63    210.93 o   0.47713
 -12  17  -3      282.74      335.46    204.27 o   0.46911
 -11  17  -3     4520.92     4369.45    186.29 o   0.46300
 -10  17  -3     8440.73     8525.95    202.56 o   0.45888
  -9  17  -3     1356.48     1491.33    168.83 o   0.45681
  -8  17  -3     3070.06     3000.22    175.00 o   0.45681
  -7  17  -3     1490.49     1652.95    156.80 o   0.45888
  -6  17  -3     4752.04     4787.45    236.88 o   0.46300
  -5  17  -3     2109.21     2079.11    198.49 o   0.46911
  -4  17  -3     4566.08     4708.23    207.97 o   0.47713
  -3  17  -3     1198.15     1016.30    197.02 o   0.48697
  -2  17  -3     1930.08     1573.78    200.20 o   0.49852
  -1  17  -3     1492.14     1296.78    236.18 o   0.51167
   0  17  -3     5195.33     5168.43    258.32 o   0.52629
 -17  18  -3     1192.35      922.28    250.97 o   0.54227
 -16  18  -3      936.80     1156.82    223.92 o   0.52899
 -15  18  -3     9020.04     8819.52    256.04 o   0.51720
 -14  18  -3     2777.37     2594.29    228.57 o   0.50701
 -13  18  -3     2283.81     2348.66    228.70 o   0.49852
 -12  18  -3     1207.88     1009.17    217.68 o   0.49181
 -11  18  -3     2450.76     2417.29    189.72 o   0.48697
 -10  18  -3     2791.01     2648.52    191.59 o   0.48404
  -9  18  -3     6256.50     6234.43    194.69 o   0.48305
  -8  18  -3     1081.86     1003.03    210.34 o   0.48404
  -7  18  -3     1469.69     1304.03    216.39 o   0.48697
  -6  18  -3     1121.64      792.34    238.30 o   0.49181
  -5  18  -3      630.92      564.10    222.75 o   0.49852
  -4  18  -3      215.24      153.62    199.07 o   0.50701
  -3  18  -3      437.39      395.09    207.79 o   0.51720
  -2  18  -3     2912.68     2783.85    250.71 o   0.52899
  -1  18  -3      204.95      275.32    254.98 o   0.54227
   0  18  -3       34.96      433.91    254.27 o   0.55694
 -18  19  -3      591.09      490.80    256.53 o   0.57289
 -17  19  -3     2344.51     2273.10    267.64 o   0.55949
 -16  19  -3       77.30       78.36    225.76 o   0.54749
 -15  19  -3      844.71      942.67    242.20 o   0.53699
 -14  19  -3     1137.93      952.71    240.25 o   0.52809
 -13  19  -3      681.57      800.50    233.56 o   0.52085
 -12  19  -3      373.87      194.27    221.64 o   0.51536
 -11  19  -3      206.48      141.63    191.27 o   0.51167
 -10  19  -3     1519.00     1294.89    217.89 o   0.50981
  -9  19  -3     1424.79     1358.03    223.50 o   0.50981
  -8  19  -3     9271.14     9382.54    249.06 o   0.51167
  -7  19  -3      428.23      277.70    218.88 o   0.51536
  -6  19  -3      161.37      276.20    239.03 o   0.52085
  -5  19  -3      342.30      259.27    221.28 o   0.52809
  -4  19  -3     1533.20     1674.91    223.95 o   0.53699
  -3  19  -3     1625.12     1798.15    249.23 o   0.54749
  -2  19  -3     1874.02     1713.89    256.53 o   0.55949
  -1  19  -3     2082.91     1932.58    269.77 o   0.57289
   0  19  -3     4895.55     4911.86    286.61 o   0.58761
 -19  20  -3      327.84      164.50    312.09 o   0.60354
 -18  20  -3      496.59      427.03    268.58 o   0.59002
 -17  20  -3       64.27       48.28    281.17 o   0.57784
 -16  20  -3      412.09      514.86    250.36 o   0.56707
 -15  20  -3      485.58      550.27    245.61 o   0.55779
 -14  20  -3     2175.94     1876.16    247.07 o   0.55008
 -13  20  -3     1807.16     1635.32    274.62 o   0.54402
 -12  20  -3     1983.28     1737.57    274.00 o   0.53964
 -11  20  -3     1860.91     1937.08    275.42 o   0.53699
 -10  20  -3     2600.38     2545.01    243.07 o   0.53611
  -9  20  -3      401.42      195.05    247.62 o   0.53699
  -8  20  -3      158.95      110.25    252.83 o   0.53964
  -7  20  -3     2038.25     2167.75    250.51 o   0.54402
  -6  20  -3     1091.57      999.13    246.20 o   0.55008
  -5  20  -3      373.04      400.12    232.47 o   0.55779
  -4  20  -3     1120.22     1039.74    252.24 o   0.56707
  -3  20  -3     2265.36     2157.07    266.86 o   0.57784
  -2  20  -3      293.92      371.05    273.50 o   0.59002
  -1  20  -3      127.44      238.65    315.08 o   0.60354
   0  20  -3      394.05      252.58    319.72 o   0.61829
 -19  21  -3     1784.99     2023.46    330.92 o   0.62059
 -18  21  -3      541.47      352.35    315.26 o   0.60823
 -17  21  -3     1054.14      556.51    304.32 o   0.59722
 -16  21  -3      533.22      290.95    290.64 o   0.58761
 -15  21  -3       66.05        4.37    336.49 o   0.57948
 -14  21  -3      345.10      302.12    297.29 o   0.57289
 -13  21  -3      203.04      219.18    289.29 o   0.56790
 -12  21  -3     1164.29     1044.94    282.26 o   0.56455
 -11  21  -3     1933.50     1804.04    289.67 o   0.56287
 -10  21  -3       63.86       81.95    352.43 o   0.56287
  -9  21  -3      561.11      161.38    259.81 o   0.56455
  -8  21  -3     2971.50     3017.03    256.92 o   0.56790
  -7  21  -3      626.90      668.79    252.74 o   0.57289
  -6  21  -3     1525.12     1904.79    245.28 o   0.57948
  -5  21  -3     2950.76     3007.90    266.30 o   0.58761
  -4  21  -3     1568.66     1712.28    285.45 o   0.59722
  -3  21  -3       89.23      186.38    300.51 o   0.60823
  -2  21  -3      722.44      719.39    294.76 o   0.62059
 -17  22  -3      245.56      174.79    361.75 o   0.61752
 -16  22  -3       40.31      386.48    422.01 o   0.60901
 -15  22  -3      828.97      596.80    354.59 o   0.60196
 -14  22  -3      286.59      346.10    363.54 o   0.59642
 -13  22  -3     1142.30      848.84    352.10 o   0.59243
 -12  22  -3      146.66        8.92    442.00 o   0.59002
 -11  22  -3      205.92      349.52    294.38 o   0.58922
 -10  22  -3      649.97      335.38    322.14 o   0.59002
  -9  22  -3       78.69       57.34    291.46 o   0.59243
  -8  22  -3      355.12      336.73    287.09 o   0.59642
  -7  22  -3     1678.28     1754.58    264.77 o   0.60196
  -6  22  -3       43.68      108.83    323.57 o   0.60901
  -5  22  -3      502.20      392.78    316.09 o   0.61752
 -14  23  -3      197.56      168.70    363.40 o   0.62059
 -13  23  -3       59.49      280.02    490.69 o   0.61752
 -12  23  -3       26.36      196.25    403.32 o   0.61598
 -11  23  -3      304.30      153.90    375.31 o   0.61598
 -10  23  -3      340.98      225.82    367.73 o   0.61752
  -9  23  -3      591.78      412.90    357.04 o   0.62059
  -3   4  -2      281.09      467.58     43.95 o   0.11656
  -2   4  -2     8282.19     9920.05    155.11 o   0.11241
  -1   4  -2    10388.67     9513.20     70.59 o   0.11656
   0   4  -2    79790.96    83211.78    205.02 o   0.12818
  -4   5  -2      640.93     1076.05     42.37 o   0.14551
  -3   5  -2    18829.42    20396.79     85.30 o   0.13884
  -2   5  -2     5931.52     4868.03     74.43 o   0.13884
  -1   5  -2     2514.71     2658.36     52.49 o   0.14551
   0   5  -2    27733.49    27160.14     87.83 o   0.15802
  -5   6  -2    12988.55    13203.43     71.40 o   0.17510
  -4   6  -2    25948.98    25328.52     99.75 o   0.16678
  -3   6  -2    21715.90    21103.71    114.55 o   0.16391
  -2   6  -2    26433.34    25633.72    109.45 o   0.16678
  -1   6  -2    22228.88    23894.02     99.21 o   0.17510
   0   6  -2    10431.62     9859.77     71.42 o   0.18816
  -6   7  -2    30039.11    30094.34    108.45 o   0.20505
  -5   7  -2    10670.72    10012.28     69.95 o   0.19558
  -4   7  -2     8576.70     8044.44     69.79 o   0.19066
  -3   7  -2    25212.12    24374.73    143.15 o   0.19066
  -2   7  -2     4462.98     4958.25     95.95 o   0.19558
  -1   7  -2    49416.22    48496.08    143.54 o   0.20505
   0   7  -2    15274.85    16575.28     92.24 o   0.21849
  -7   8  -2     2375.85     1911.30     51.37 o   0.23521
  -6   8  -2      296.82      189.00     51.82 o   0.22491
  -5   8  -2     3945.73     3835.29     64.36 o   0.21849
  -4   8  -2    20250.57    21564.33    182.94 o   0.21631
  -3   8  -2      726.33      465.02     64.48 o   0.21849
  -2   8  -2    22912.62    22203.55    121.27 o   0.22491
  -1   8  -2     7069.42     6409.19     77.06 o   0.23521
   0   8  -2     2224.46     2209.64     77.20 o   0.24893
  -8   9  -2     1825.87     1873.67     72.25 o   0.26553
  -7   9  -2    14090.10    13812.89     91.92 o   0.25458
  -6   9  -2    20677.54    20801.54    131.67 o   0.24702
  -5   9  -2    54098.04    55699.49    246.49 o   0.24315
  -4   9  -2    15571.86    15744.93    115.24 o   0.24315
  -3   9  -2     2954.71     3110.53     66.64 o   0.24702
  -2   9  -2    23042.23    22435.11    134.73 o   0.25458
  -1   9  -2    29964.84    29853.70    148.25 o   0.26553
   0   9  -2      582.75      495.63     73.90 o   0.27945
  -9  10  -2     1314.76     1280.92     74.17 o   0.29594
  -8  10  -2     4693.33     4342.45     79.86 o   0.28450
  -7  10  -2    13309.51    13594.79    147.47 o   0.27604
  -6  10  -2     3624.08     3647.46    121.74 o   0.27083
  -5  10  -2    13849.90    14023.08    164.64 o   0.26908
  -4  10  -2     3836.23     4180.84    124.82 o   0.27083
  -3  10  -2    10251.23     9521.09     93.98 o   0.27604
  -2  10  -2     7539.57     6977.55    109.10 o   0.28450
  -1  10  -2    16104.42    15763.89    142.49 o   0.29594
   0  10  -2    35784.98    34978.30    181.87 o   0.31003
 -10  11  -2    10446.93     9727.97    105.19 o   0.32643
  -9  11  -2    16172.46    15309.95    108.08 o   0.31459
  -8  11  -2     8152.83     7865.79    136.82 o   0.30540
  -7  11  -2     5184.48     5200.99    133.10 o   0.29913
  -6  11  -2    17046.38    16239.48    174.24 o   0.29594
  -5  11  -2    18803.86    19298.18    209.99 o   0.29594
  -4  11  -2    14898.50    14490.92    168.08 o   0.29913
  -3  11  -2    14165.36    14375.95    136.76 o   0.30540
  -2  11  -2     6300.28     6382.12     86.76 o   0.31459
  -1  11  -2     6575.42     6217.60     95.48 o   0.32643
   0  11  -2     9749.53     9462.09    107.65 o   0.34065
 -11  12  -2     2590.88     2264.82     86.05 o   0.35696
 -10  12  -2    12793.52    12688.40    121.70 o   0.34480
  -9  12  -2    14710.24    13488.19    126.34 o   0.33503
  -8  12  -2     2277.26     2059.73    130.22 o   0.32787
  -7  12  -2     1168.35     1148.82    131.11 o   0.32351
  -6  12  -2      462.91      544.31    135.98 o   0.32204
  -5  12  -2     8566.13     8488.43    124.77 o   0.32351
  -4  12  -2    11965.09    11702.62    166.21 o   0.32787
  -3  12  -2     5889.10     5477.66     79.49 o   0.33503
  -2  12  -2    10183.20     9703.57    133.75 o   0.34480
  -1  12  -2    10647.44    10588.45    150.72 o   0.35696
   0  12  -2     5329.90     5413.52    118.34 o   0.37129
 -12  13  -2     2738.88     2648.32    142.92 o   0.38755
 -11  13  -2     3310.88     3003.71    112.15 o   0.37511
 -10  13  -2     6988.10     6283.32     77.72 o   0.36485
  -9  13  -2     4032.79     3842.34    135.36 o   0.35696
  -8  13  -2     3575.14     3251.20    148.86 o   0.35161
  -7  13  -2      667.75      565.29    140.35 o   0.34890
  -6  13  -2     1299.11     1323.62    142.39 o   0.34890
  -5  13  -2     1833.40     1906.06    107.10 o   0.35161
  -4  13  -2    11163.59    11470.37    173.33 o   0.35696
  -3  13  -2      228.85      214.65     56.03 o   0.36485
  -2  13  -2     7049.03     6711.57    129.88 o   0.37511
  -1  13  -2      738.44      720.62    130.67 o   0.38755
   0  13  -2     2809.85     2770.17    142.02 o   0.40196
 -13  14  -2      129.26       71.92    146.74 o   0.41816
 -12  14  -2     3564.63     3324.37    141.08 o   0.40549
 -11  14  -2     9194.44     8519.25    129.37 o   0.39482
 -10  14  -2    10656.41    10239.72    162.29 o   0.38632
  -9  14  -2     2196.58     1863.46    142.96 o   0.38013
  -8  14  -2     2379.08     2160.07    138.53 o   0.37637
  -7  14  -2     2503.37     2142.37    137.40 o   0.37511
  -6  14  -2     1622.55     1456.61     79.71 o   0.37637
  -5  14  -2     1212.30     1014.21    101.55 o   0.38013
  -4  14  -2    13902.10    14195.93    200.05 o   0.38632
  -3  14  -2     8291.29     7840.49    145.76 o   0.39482
  -2  14  -2     6018.16     6283.29    154.61 o   0.40549
  -1  14  -2     3601.08     3700.16    154.56 o   0.41816
   0  14  -2     1686.72     1335.46    154.93 o   0.43265
 -14  15  -2      477.18      325.67    150.74 o   0.44880
 -13  15  -2     2608.70     2557.10    140.07 o   0.43593
 -12  15  -2    10661.82    10672.41    216.34 o   0.42491
 -11  15  -2     3739.27     3603.33    187.58 o   0.41588
 -10  15  -2     3224.53     3033.80    152.68 o   0.40898
  -9  15  -2      769.58      675.46    144.91 o   0.40432
  -8  15  -2      612.87      453.54    143.29 o   0.40196
  -7  15  -2     4306.52     4241.85    154.46 o   0.40196
  -6  15  -2      415.74      306.30     91.47 o   0.40432
  -5  15  -2     8896.56     8628.60    133.61 o   0.40898
  -4  15  -2     2132.94     1764.37    172.15 o   0.41588
  -3  15  -2     5242.04     5008.66    145.08 o   0.42491
  -2  15  -2     4099.70     3824.44    154.93 o   0.43593
  -1  15  -2     8781.65     9008.88    176.46 o   0.44880
   0  15  -2     2580.29     2680.06    169.92 o   0.46336
 -15  16  -2      586.39      481.25    195.07 o   0.47946
 -14  16  -2      231.58      274.76    194.00 o   0.46642
 -13  16  -2      789.02      867.34    203.69 o   0.45509
 -12  16  -2      561.49      652.03    195.64 o   0.44562
 -11  16  -2     1930.64     1737.73    152.33 o   0.43810
 -10  16  -2     2350.24     2024.85    164.26 o   0.43265
  -9  16  -2     3401.24     3217.88    165.67 o   0.42935
  -8  16  -2     4034.80     3954.08    158.93 o   0.42825
  -7  16  -2     1373.80     1301.20    145.79 o   0.42935
  -6  16  -2      802.66      646.42    118.66 o   0.43265
  -5  16  -2     1828.91     1829.62    190.41 o   0.43810
  -4  16  -2      644.57      613.84    186.12 o   0.44562
  -3  16  -2      119.47       94.35    129.68 o   0.45509
  -2  16  -2      716.75      613.86    151.33 o   0.46642
  -1  16  -2     1686.21     1434.37    172.10 o   0.47946
   0  16  -2     2286.62     2178.67    200.41 o   0.49407
 -16  17  -2     2032.91     1934.90    209.90 o   0.51013
 -15  17  -2     4536.51     4607.41    216.98 o   0.49694
 -14  17  -2      953.76      878.02    215.22 o   0.48536
 -13  17  -2      888.96      796.48    205.43 o   0.47548
 -12  17  -2     4020.39     3881.35    215.61 o   0.46743
 -11  17  -2     2476.51     2743.80    175.66 o   0.46131
 -10  17  -2     9258.76     9111.62    198.45 o   0.45717
  -9  17  -2     9985.22    10380.45    200.25 o   0.45509
  -8  17  -2      501.98      402.08    155.93 o   0.45509
  -7  17  -2     3052.53     3032.42    194.73 o   0.45717
  -6  17  -2       86.02       49.19    216.08 o   0.46131
  -5  17  -2    13225.72    14144.11    247.19 o   0.46743
  -4  17  -2     4344.67     4450.88    200.39 o   0.47548
  -3  17  -2      795.88      724.77    193.92 o   0.48536
  -2  17  -2     1509.69     1522.80    196.39 o   0.49694
  -1  17  -2     3920.01     3949.58    239.44 o   0.51013
   0  17  -2      483.20      545.67    232.89 o   0.52480
 -17  18  -2     1861.47     1759.00    248.67 o   0.54082
 -16  18  -2       92.03      133.14    225.19 o   0.52750
 -15  18  -2     2431.59     2338.03    230.81 o   0.51568
 -14  18  -2     2544.81     2519.06    225.98 o   0.50546
 -13  18  -2      571.20      331.87    213.39 o   0.49694
 -12  18  -2      339.59      148.63    219.07 o   0.49022
 -11  18  -2      641.33      514.71    174.49 o   0.48536
 -10  18  -2     2271.20     2299.25    184.30 o   0.48242
  -9  18  -2      638.37      577.87    206.58 o   0.48143
  -8  18  -2     5317.16     5244.24    220.46 o   0.48242
  -7  18  -2      528.43      400.85    204.50 o   0.48536
  -6  18  -2     3143.71     2886.35    232.19 o   0.49022
  -5  18  -2     2003.15     1852.38    225.51 o   0.49694
  -4  18  -2       92.73       46.60    196.46 o   0.50546
  -3  18  -2     1807.57     1536.20    213.04 o   0.51568
  -2  18  -2     1191.49     1252.16    239.94 o   0.52750
  -1  18  -2     3338.35     3170.10    247.00 o   0.54082
   0  18  -2     4120.46     4249.66    266.94 o   0.55553
 -18  19  -2      452.24      301.90    258.46 o   0.57153
 -17  19  -2      672.90      619.31    252.27 o   0.55809
 -16  19  -2     1141.45     1069.84    226.93 o   0.54606
 -15  19  -2     3053.12     3266.61    248.32 o   0.53553
 -14  19  -2     4656.17     4485.42    247.10 o   0.52660
 -13  19  -2     2243.35     2314.88    227.02 o   0.51935
 -12  19  -2     1597.69     1406.32    217.03 o   0.51384
 -11  19  -2      120.99       56.13    208.41 o   0.51013
 -10  19  -2     1839.14     1879.89    223.61 o   0.50827
  -9  19  -2     5354.34     5388.02    251.09 o   0.50827
  -8  19  -2      763.68      674.98    214.51 o   0.51013
  -7  19  -2     2847.28     2830.59    221.99 o   0.51384
  -6  19  -2      235.12      205.15    219.37 o   0.51935
  -5  19  -2     4712.14     5035.28    236.14 o   0.52660
  -4  19  -2      456.27      241.98    218.85 o   0.53553
  -3  19  -2     2998.72     3004.94    238.42 o   0.54606
  -2  19  -2     2233.94     2257.21    258.92 o   0.55809
  -1  19  -2      443.49      291.04    273.19 o   0.57153
   0  19  -2      128.40      456.78    276.33 o   0.58627
 -19  20  -2      184.93      111.15    379.65 o   0.60224
 -18  20  -2     1462.85     1229.97    298.73 o   0.58870
 -17  20  -2      139.77      126.65    292.75 o   0.57648
 -16  20  -2     1510.28     1578.89    255.52 o   0.56569
 -15  20  -2      583.26      472.86    240.08 o   0.55639
 -14  20  -2      898.29      746.23    239.61 o   0.54866
 -13  20  -2      549.38      482.94    259.83 o   0.54257
 -12  20  -2     2160.85     1867.97    268.45 o   0.53819
 -11  20  -2      697.78      577.60    265.96 o   0.53553
 -10  20  -2     1771.18     1724.04    235.10 o   0.53465
  -9  20  -2      652.74      420.10    236.53 o   0.53553
  -8  20  -2     2774.40     2524.41    257.77 o   0.53819
  -7  20  -2       42.69      137.11    266.20 o   0.54257
  -6  20  -2      570.31      582.77    231.54 o   0.54866
  -5  20  -2       65.47      200.43    225.08 o   0.55639
  -4  20  -2     2289.99     2421.68    265.75 o   0.56569
  -3  20  -2      404.32      328.99    261.83 o   0.57648
  -2  20  -2     1239.45     1079.92    271.70 o   0.58870
  -1  20  -2      489.28      445.11    318.95 o   0.60224
   0  20  -2      428.78      308.26    337.83 o   0.61702
 -19  21  -2      182.36      520.76    378.53 o   0.61932
 -18  21  -2     1654.20     1269.42    312.44 o   0.60694
 -17  21  -2      965.37      873.10    306.16 o   0.59590
 -16  21  -2       89.69       95.17    335.57 o   0.58627
 -15  21  -2      977.88      598.36    334.23 o   0.57813
 -14  21  -2      453.37      384.57    360.06 o   0.57153
 -13  21  -2     1089.14     1097.72    317.02 o   0.56652
 -12  21  -2     3037.53     3046.88    289.49 o   0.56316
 -11  21  -2      815.14      671.36    281.72 o   0.56148
 -10  21  -2     1175.19      804.04    256.25 o   0.56148
  -9  21  -2     1053.68      488.47    250.91 o   0.56316
  -8  21  -2       70.84      187.44    267.39 o   0.56652
  -7  21  -2      549.46      438.26    249.11 o   0.57153
  -6  21  -2       33.38       55.46    239.55 o   0.57813
  -5  21  -2      114.91      227.02    257.90 o   0.58627
  -4  21  -2      739.39      899.67    285.63 o   0.59590
  -3  21  -2     1446.08     1493.77    293.34 o   0.60694
  -2  21  -2      259.69      214.48    334.04 o   0.61932
 -17  22  -2      118.31      211.32    435.44 o   0.61625
 -16  22  -2      398.29      333.73    372.30 o   0.60773
 -15  22  -2      457.92      356.56    354.15 o   0.60066
 -14  22  -2      134.96      215.98    386.83 o   0.59511
 -13  22  -2      143.93      146.49    380.06 o   0.59111
 -12  22  -2     1078.64      629.06    344.98 o   0.58870
 -11  22  -2     1350.39     1165.00    340.73 o   0.58789
 -10  22  -2      570.02      442.04    357.14 o   0.58870
  -9  22  -2      425.46      247.03    325.04 o   0.59111
  -8  22  -2       41.66       88.76    306.72 o   0.59511
  -7  22  -2      317.47      216.24    267.98 o   0.60066
  -6  22  -2      488.43      601.18    279.14 o   0.60773
  -5  22  -2      196.17      135.10    321.36 o   0.61625
 -15  23  -2      363.10        0.00      0.71 o   0.62390
 -14  23  -2       77.45      141.66    378.62 o   0.61932
 -13  23  -2      393.76      365.09    357.98 o   0.61625
 -12  23  -2      505.94      144.91    367.64 o   0.61471
 -11  23  -2      695.90      382.23    366.26 o   0.61471
 -10  23  -2      162.28      275.14    373.71 o   0.61625
  -9  23  -2       16.21      122.92    358.36 o   0.61932
  -8  23  -2      190.75      284.02    344.55 o   0.62390
  -1   4  -1     6511.76     6249.71    118.57 o   0.11245
   0   4  -1    38877.65    46001.96    117.91 o   0.12447
  -4   5  -1    12570.15    15192.95     62.42 o   0.14225
  -3   5  -1     3707.98     5229.19     86.57 o   0.13542
  -2   5  -1     1761.23     3944.37     76.05 o   0.13542
  -1   5  -1     6589.25     6331.57     65.76 o   0.14225
   0   5  -1    89004.70    91220.59    163.89 o   0.15501
  -5   6  -1    19911.11    21836.26     81.25 o   0.17240
  -4   6  -1    32411.73    36383.36    142.45 o   0.16394
  -3   6  -1       75.22      561.86     70.32 o   0.16102
  -2   6  -1    11955.79    12768.24    107.85 o   0.16394
  -1   6  -1     9099.25     8146.43     70.55 o   0.17240
   0   6  -1    24732.33    22768.70    102.08 o   0.18565
  -6   7  -1    34742.29    35936.07    110.68 o   0.20274
  -5   7  -1    35572.91    34714.80    134.17 o   0.19316
  -4   7  -1    20006.79    20997.83    119.00 o   0.18818
  -3   7  -1     4727.06     5360.94     97.08 o   0.18818
  -2   7  -1    45059.89    46196.11    199.64 o   0.19316
  -1   7  -1     3113.27     3063.20     54.39 o   0.20274
   0   7  -1    42619.01    44494.01    143.71 o   0.21633
  -7   8  -1    20524.17    18811.99    101.29 o   0.23321
  -6   8  -1     8631.68     9452.51     93.44 o   0.22281
  -5   8  -1     7938.53     7778.76     92.00 o   0.21633
  -4   8  -1    22854.64    21488.49    171.67 o   0.21412
  -3   8  -1    11752.73    12006.92    125.58 o   0.21633
  -2   8  -1     6708.59     6683.36     83.30 o   0.22281
  -1   8  -1    30682.84    33464.38    145.07 o   0.23321
   0   8  -1    15824.09    16270.00    129.50 o   0.24704
  -8   9  -1    12615.72    12231.16     93.93 o   0.26375
  -7   9  -1    17192.08    15458.50     97.70 o   0.25273
  -6   9  -1     9258.77     9369.80    115.37 o   0.24511
  -5   9  -1     9369.67     9391.58    128.10 o   0.24121
  -4   9  -1      491.51      444.77    101.02 o   0.24121
  -3   9  -1    22301.66    21584.84    166.88 o   0.24511
  -2   9  -1    57846.76    55040.99    182.83 o   0.25273
  -1   9  -1    16029.59    15447.52    118.02 o   0.26375
   0   9  -1    12513.18    12371.53    119.79 o   0.27777
  -9  10  -1    15622.24    15511.20    101.26 o   0.29435
  -8  10  -1     3464.93     3349.59     80.40 o   0.28284
  -7  10  -1    10694.66    10969.29    130.81 o   0.27433
  -6  10  -1     6605.71     6048.49    127.23 o   0.26909
  -5  10  -1     5750.69     6799.55    132.08 o   0.26732
  -4  10  -1      951.24      910.06    117.99 o   0.26909
  -3  10  -1     8623.97     7960.33    103.77 o   0.27433
  -2  10  -1    16979.21    16088.62    124.80 o   0.28284
  -1  10  -1    19987.96    20034.00    129.32 o   0.29435
   0  10  -1    16331.87    15726.93    132.09 o   0.30851
 -10  11  -1       64.24       71.89     71.09 o   0.32498
  -9  11  -1    24499.69    23790.55    153.97 o   0.31309
  -8  11  -1     5446.08     4908.89     79.37 o   0.30386
  -7  11  -1     2541.11     2487.04    113.77 o   0.29755
  -6  11  -1     4269.57     4299.80    134.68 o   0.29435
  -5  11  -1     4410.62     4261.58    156.56 o   0.29435
  -4  11  -1    13591.34    13900.26    169.52 o   0.29755
  -3  11  -1    11324.88    11052.23    119.69 o   0.30386
  -2  11  -1     3502.25     3333.21     99.97 o   0.31309
  -1  11  -1    33387.68    32447.64    171.92 o   0.32498
   0  11  -1    14054.02    13768.77    136.17 o   0.33926
 -11  12  -1    10996.96    10021.46    112.13 o   0.35565
 -10  12  -1    19392.81    19676.23    144.94 o   0.34343
  -9  12  -1     5685.44     5642.26    130.69 o   0.33363
  -8  12  -1     8881.83     9207.33    144.84 o   0.32644
  -7  12  -1       37.85       41.02    111.09 o   0.32205
  -6  12  -1     5815.14     5912.72    133.78 o   0.32057
  -5  12  -1     3100.43     3160.01    122.95 o   0.32205
  -4  12  -1      882.86      733.59     94.02 o   0.32644
  -3  12  -1       26.01       26.06     95.69 o   0.33363
  -2  12  -1    10999.04    10690.87    138.02 o   0.34343
  -1  12  -1     9197.56     9538.47    151.01 o   0.35565
   0  12  -1      567.72      578.70     97.80 o   0.37003
 -12  13  -1       15.38      162.56    134.55 o   0.38633
 -11  13  -1      142.60       73.25     96.36 o   0.37385
 -10  13  -1     3510.91     3640.80    163.18 o   0.36356
  -9  13  -1      934.67      906.61    126.47 o   0.35565
  -8  13  -1     3474.67     3416.48    140.85 o   0.35027
  -7  13  -1     1839.09     1549.38    126.97 o   0.34755
  -6  13  -1     9100.90     9208.58    145.32 o   0.34755
  -5  13  -1     4100.50     3909.62    121.01 o   0.35027
  -4  13  -1     9074.48     9121.89    170.06 o   0.35565
  -3  13  -1     8545.73     8255.98    130.97 o   0.36356
  -2  13  -1    10498.57    10006.53    132.74 o   0.37385
  -1  13  -1     6079.74     5807.94    146.07 o   0.38633
   0  13  -1     4087.04     3998.36    117.00 o   0.40079
 -13  14  -1     6066.66     5978.29    164.16 o   0.41703
 -12  14  -1     9453.10     9567.78    156.40 o   0.40433
 -11  14  -1     2005.33     1864.80    167.01 o   0.39363
 -10  14  -1     1830.24     1633.71    132.97 o   0.38510
  -9  14  -1     4815.62     4757.07    149.43 o   0.37889
  -8  14  -1     6932.03     6766.83    155.25 o   0.37512
  -7  14  -1     7922.37     7651.41    152.51 o   0.37385
  -6  14  -1     2962.37     2779.41     93.41 o   0.37512
  -5  14  -1     3753.36     3439.23    110.80 o   0.37889
  -4  14  -1     7719.05     7778.69    179.28 o   0.38510
  -3  14  -1     4891.87     4803.11    128.44 o   0.39363
  -2  14  -1     4271.59     4006.72    143.75 o   0.40433
  -1  14  -1     3148.13     3295.45    146.92 o   0.41703
   0  14  -1     1855.85     1619.86    152.96 o   0.43157
 -14  15  -1     2302.64     2109.95    158.63 o   0.44775
 -13  15  -1      332.98      269.58    129.19 o   0.43485
 -12  15  -1     1452.60     1221.66    170.36 o   0.42380
 -11  15  -1     3336.88     3380.83    185.37 o   0.41475
 -10  15  -1     7318.45     7515.82    166.29 o   0.40783
  -9  15  -1     4674.16     4738.43    160.01 o   0.40315
  -8  15  -1     1909.05     1973.44    149.38 o   0.40079
  -7  15  -1     4274.89     4283.45    144.58 o   0.40079
  -6  15  -1     5794.69     5689.64    110.05 o   0.40315
  -5  15  -1     8514.01     8012.88    197.66 o   0.40783
  -4  15  -1      110.15       74.09    164.85 o   0.41475
  -3  15  -1      358.66      323.14    113.62 o   0.42380
  -2  15  -1     2481.80     2346.56    145.99 o   0.43485
  -1  15  -1     8526.58     8956.27    186.01 o   0.44775
   0  15  -1      414.63      329.63    159.12 o   0.46234
 -15  16  -1     1896.78     1826.57    197.02 o   0.47848
 -14  16  -1     4186.90     3945.59    212.97 o   0.46541
 -13  16  -1      365.45      258.76    208.12 o   0.45406
 -12  16  -1     5673.45     5777.21    209.67 o   0.44456
 -11  16  -1     5187.71     4915.75    167.55 o   0.43703
 -10  16  -1     1750.20     1566.79    156.30 o   0.43157
  -9  16  -1      161.86      216.47    155.47 o   0.42826
  -8  16  -1     5197.11     5306.32    170.00 o   0.42715
  -7  16  -1     6043.76     6249.54    154.06 o   0.42826
  -6  16  -1      538.44      419.54     81.65 o   0.43157
  -5  16  -1     5096.34     5018.45    200.97 o   0.43703
  -4  16  -1     9976.48    10052.76    214.77 o   0.44456
  -3  16  -1     1517.99     1178.13    122.64 o   0.45406
  -2  16  -1     3926.65     3858.15    159.01 o   0.46541
  -1  16  -1     1789.80     1797.09    170.86 o   0.47848
   0  16  -1     1283.04      985.14    198.78 o   0.49312
 -16  17  -1     2812.98     2418.48    212.50 o   0.50921
 -15  17  -1     1361.16     1199.56    214.30 o   0.49600
 -14  17  -1     3685.29     3487.75    215.40 o   0.48439
 -13  17  -1     3778.24     3795.89    209.89 o   0.47449
 -12  17  -1     3336.82     2951.52    209.28 o   0.46643
 -11  17  -1     4009.35     3768.70    175.10 o   0.46029
 -10  17  -1     9408.83     9477.18    194.66 o   0.45615
  -9  17  -1      119.59      134.39    161.73 o   0.45406
  -8  17  -1    10057.08    10432.29    186.43 o   0.45406
  -7  17  -1     5814.77     5742.53    207.06 o   0.45615
  -6  17  -1      667.59      384.73    192.01 o   0.46029
  -5  17  -1     1948.60     2148.23    205.87 o   0.46643
  -4  17  -1      778.11      747.49    189.11 o   0.47449
  -3  17  -1     3666.25     3708.25    194.20 o   0.48439
  -2  17  -1     5892.17     5675.25    220.55 o   0.49600
  -1  17  -1     1396.24     1229.87    226.18 o   0.50921
   0  17  -1      338.23      355.61    226.43 o   0.52390
 -17  18  -1     2764.48     2305.81    243.99 o   0.53995
 -16  18  -1      564.39      361.76    214.28 o   0.52661
 -15  18  -1      274.45      263.65    217.61 o   0.51477
 -14  18  -1     2129.89     2200.64    225.22 o   0.50453
 -13  18  -1     1575.88     1443.35    212.34 o   0.49600
 -12  18  -1     1011.91      904.25    208.48 o   0.48926
 -11  18  -1     1010.64      983.62    174.81 o   0.48439
 -10  18  -1     4740.42     4691.87    185.23 o   0.48144
  -9  18  -1     3535.49     3633.73    217.21 o   0.48045
  -8  18  -1     1924.06     1556.56    208.60 o   0.48144
  -7  18  -1     2004.60     2087.15    211.38 o   0.48439
  -6  18  -1     1125.39      947.24    208.38 o   0.48926
  -5  18  -1      966.57      728.52    213.69 o   0.49600
  -4  18  -1     2291.27     1959.34    206.52 o   0.50453
  -3  18  -1     3327.39     3622.67    216.55 o   0.51477
  -2  18  -1     5694.70     5626.45    230.15 o   0.52661
  -1  18  -1      315.44      263.94    237.88 o   0.53995
   0  18  -1     1391.41     1466.17    258.52 o   0.55469
 -18  19  -1     2269.35     2029.31    268.15 o   0.57070
 -17  19  -1      556.17      359.30    248.93 o   0.55725
 -16  19  -1      393.29      157.23    237.15 o   0.54520
 -15  19  -1      237.82      290.29    234.28 o   0.53466
 -14  19  -1      967.23     1089.42    225.92 o   0.52571
 -13  19  -1     2603.79     2604.84    222.54 o   0.51844
 -12  19  -1     3064.75     3244.67    220.57 o   0.51292
 -11  19  -1      579.07      343.27    208.13 o   0.50921
 -10  19  -1     3369.77     3560.46    227.63 o   0.50734
  -9  19  -1     4545.14     4539.87    238.07 o   0.50734
  -8  19  -1      243.95      151.22    235.86 o   0.50921
  -7  19  -1     1349.60     1136.32    217.84 o   0.51292
  -6  19  -1     1044.71      806.63    219.03 o   0.51844
  -5  19  -1      801.49      656.35    206.65 o   0.52571
  -4  19  -1      648.38      273.74    223.78 o   0.53466
  -3  19  -1     4587.41     4300.64    238.55 o   0.54520
  -2  19  -1      122.50      168.35    255.68 o   0.55725
  -1  19  -1     1230.79     1355.00    264.71 o   0.57070
   0  19  -1      867.07      526.07    289.84 o   0.58547
 -19  20  -1       21.11      202.88    340.65 o   0.60146
 -18  20  -1      263.18      235.09    299.13 o   0.58790
 -17  20  -1     2659.64     2358.86    301.51 o   0.57567
 -16  20  -1        9.00      266.01    295.32 o   0.56485
 -15  20  -1       67.13      149.79    312.13 o   0.55554
 -14  20  -1      510.67      578.69    234.92 o   0.54780
 -13  20  -1     2767.47     2581.82    277.58 o   0.54171
 -12  20  -1     3963.19     3643.46    267.32 o   0.53731
 -11  20  -1      602.47      303.55    259.96 o   0.53466
 -10  20  -1     1987.38     1926.04    241.98 o   0.53377
  -9  20  -1      560.60      299.32    232.60 o   0.53466
  -8  20  -1      340.32      323.82    253.99 o   0.53731
  -7  20  -1       49.58       20.04    261.67 o   0.54171
  -6  20  -1      321.61      397.83    222.09 o   0.54780
  -5  20  -1     1723.73     1752.03    226.33 o   0.55554
  -4  20  -1       88.81      220.89    265.17 o   0.56485
  -3  20  -1      150.66      172.02    258.81 o   0.57567
  -2  20  -1     1013.59      889.30    266.01 o   0.58790
  -1  20  -1       26.17       69.83    306.40 o   0.60146
   0  20  -1       20.19       39.30    381.50 o   0.61626
 -19  21  -1      380.17      209.92    349.51 o   0.61856
 -18  21  -1      861.34      748.83    307.51 o   0.60617
 -17  21  -1      695.05      465.97    337.89 o   0.59511
 -16  21  -1      771.44      364.02    336.79 o   0.58547
 -15  21  -1     2373.91     2197.00    337.14 o   0.57731
 -14  21  -1      896.81      617.31    355.36 o   0.57070
 -13  21  -1      850.40      704.65    316.51 o   0.56569
 -12  21  -1       11.80       66.75    387.22 o   0.56233
 -11  21  -1      718.57      490.73    325.90 o   0.56064
 -10  21  -1      186.44      150.54    242.22 o   0.56064
  -9  21  -1     1098.44      835.80    255.17 o   0.56233
  -8  21  -1     2772.63     2821.01    267.04 o   0.56569
  -7  21  -1      314.09      298.48    271.02 o   0.57070
  -6  21  -1     2169.55     2168.13    246.05 o   0.57731
  -5  21  -1      168.31       79.90    251.53 o   0.58547
  -4  21  -1     1844.06     1930.12    274.96 o   0.59511
  -3  21  -1      205.74      225.11    287.27 o   0.60617
  -2  21  -1     1362.98     1183.76    326.55 o   0.61856
 -17  22  -1     1019.78      803.73    395.55 o   0.61549
 -16  22  -1     1655.75     1604.96    360.40 o   0.60695
 -15  22  -1      998.64      671.11    338.35 o   0.59988
 -14  22  -1     1194.21      976.64    356.38 o   0.59432
 -13  22  -1     1250.82     1218.91    342.66 o   0.59031
 -12  22  -1      500.07      257.10    352.53 o   0.58790
 -11  22  -1     1232.54      710.65    348.22 o   0.58709
 -10  22  -1     1186.43      848.32    336.32 o   0.58790
  -9  22  -1      352.00      280.74    312.03 o   0.59031
  -8  22  -1      556.63      461.41    308.49 o   0.59432
  -7  22  -1      342.97      177.30    289.99 o   0.59988
  -6  22  -1     1449.34     1487.52    299.47 o   0.60695
  -5  22  -1       31.24      194.16    324.88 o   0.61549
 -15  23  -1      271.56      140.44    373.41 o   0.62315
 -14  23  -1      664.19     1231.45    360.52 o   0.61856
 -13  23  -1     1054.91      888.80    368.22 o   0.61549
 -12  23  -1       63.62      294.56    399.83 o   0.61395
 -11  23  -1      315.94      111.17    394.03 o   0.61395
 -10  23  -1     2533.16     2495.61    371.95 o   0.61549
  -9  23  -1      243.96      322.36    391.78 o   0.61856
  -8  23  -1      161.87      115.54    327.53 o   0.62315
   0   4   0     4285.01     9389.38     91.00 o   0.12320
  -4   5   0    18876.62    14336.34     74.73 o   0.14114
  -3   5   0     1350.97      396.77     69.35 o   0.13426
  -2   5   0       40.63      244.57     63.18 o   0.13426
  -1   5   0   129991.13   145980.39    301.94 o   0.14114
   0   5   0    51970.61    45244.37    132.97 o   0.15400
  -5   6   0      427.50      152.56     46.36 o   0.17149
  -4   6   0    27643.04    30000.85    115.94 o   0.16298
  -3   6   0     2375.73     2872.18     92.89 o   0.16004
  -2   6   0    15516.52    17420.39    139.99 o   0.16298
  -1   6   0    97350.78   105738.75    267.67 o   0.17149
   0   6   0    51351.29    50770.25    137.66 o   0.18480
  -6   7   0     3199.42     2992.48     44.16 o   0.20197
  -5   7   0     7050.00     7742.77     83.04 o   0.19235
  -4   7   0     9668.23    10317.28     96.18 o   0.18735
  -3   7   0    17858.12    16858.56    127.16 o   0.18735
  -2   7   0      677.49      702.80     49.88 o   0.19235
  -1   7   0     4443.56     4488.84     80.48 o   0.20197
   0   7   0    13234.80    14229.15     94.69 o   0.21560
  -7   8   0    41759.83    40383.82    164.65 o   0.23254
  -6   8   0    18949.31    18277.52     93.86 o   0.22210
  -5   8   0     4715.66     4323.04     84.42 o   0.21560
  -4   8   0     9355.54     9312.73    115.05 o   0.21339
  -3   8   0     4044.26     4423.52    105.26 o   0.21560
  -2   8   0    14772.59    14379.94     98.18 o   0.22210
  -1   8   0    37129.50    36579.32    172.58 o   0.23254
   0   8   0    97729.41    96754.73    209.19 o   0.24640
  -8   9   0    59092.98    56300.09    195.22 o   0.26316
  -7   9   0     2990.65     2819.37     67.44 o   0.25211
  -6   9   0     4761.42     4852.17    110.70 o   0.24447
  -5   9   0       76.72       34.95     88.52 o   0.24056
  -4   9   0       99.51      141.10     86.33 o   0.24056
  -3   9   0    31510.22    32395.23    189.58 o   0.24447
  -2   9   0    20639.40    22577.58    144.47 o   0.25211
  -1   9   0    23563.16    23782.30    139.05 o   0.26316
   0   9   0     2463.85     2404.01     87.95 o   0.27720
  -9  10   0      467.12      499.39     60.06 o   0.29382
  -8  10   0    20016.70    20663.12    126.33 o   0.28229
  -7  10   0      225.06      132.54     98.10 o   0.27376
  -6  10   0     4378.70     4646.86    110.93 o   0.26851
  -5  10   0     5192.68     4743.92     77.74 o   0.26674
  -4  10   0    40200.57    39911.22    227.65 o   0.26851
  -3  10   0    22517.58    22764.98    180.63 o   0.27376
  -2  10   0     1153.75      975.04     81.75 o   0.28229
  -1  10   0     2313.66     2171.87     87.90 o   0.29382
   0  10   0     3539.60     3418.60     94.34 o   0.30800
 -10  11   0     1884.02     1607.85     67.13 o   0.32450
  -9  11   0       33.39       26.90     79.27 o   0.31259
  -8  11   0     7451.89     7841.80    126.18 o   0.30335
  -7  11   0      789.11      490.04    103.85 o   0.29703
  -6  11   0     4297.78     4145.29    115.91 o   0.29382
  -5  11   0      610.94      526.70     97.92 o   0.29382
  -4  11   0     4006.14     4115.59    100.86 o   0.29703
  -3  11   0        9.14       19.28     75.36 o   0.30335
  -2  11   0     1891.44     1651.27     92.55 o   0.31259
  -1  11   0       62.18      116.61     94.82 o   0.32450
   0  11   0       11.10      114.72     90.46 o   0.33880
 -11  12   0       11.70       65.47     58.01 o   0.35521
 -10  12   0      747.18      577.67     88.14 o   0.34298
  -9  12   0        7.19       25.58    111.85 o   0.33316
  -8  12   0    11106.15    11226.83    149.90 o   0.32596
  -7  12   0    17748.01    18337.47    169.99 o   0.32156
  -6  12   0       14.31        9.18     54.75 o   0.32009
  -5  12   0    32449.55    33438.92    227.40 o   0.32156
  -4  12   0    14600.16    14140.88    175.99 o   0.32596
  -3  12   0    18681.06    18841.80    191.94 o   0.33316
  -2  12   0    14071.92    14381.21    151.48 o   0.34298
  -1  12   0    11480.63    11521.20    134.60 o   0.35521
   0  12   0      296.55      229.34     94.42 o   0.36960
 -12  13   0    14618.37    14724.06    179.49 o   0.38593
 -11  13   0     4024.60     3843.29    126.59 o   0.37343
 -10  13   0     3959.95     3362.67    158.28 o   0.36313
  -9  13   0       67.90       32.47    121.84 o   0.35521
  -8  13   0     3041.45     2797.26    134.51 o   0.34982
  -7  13   0       51.46       24.57    124.59 o   0.34710
  -6  13   0      114.03      138.10     73.73 o   0.34710
  -5  13   0     2456.96     2224.51     99.98 o   0.34982
  -4  13   0      463.64      469.58    139.37 o   0.35521
  -3  13   0     7334.11     6652.07    121.61 o   0.36313
  -2  13   0     3011.11     2945.68    127.90 o   0.37343
  -1  13   0     2473.27     2277.89    131.95 o   0.38593
   0  13   0       86.45      116.03     94.14 o   0.40040
 -13  14   0     4379.09     4154.19    156.78 o   0.41666
 -12  14   0    10144.76     9916.22    158.20 o   0.40394
 -11  14   0      611.53      523.50    157.08 o   0.39323
 -10  14   0     1584.00     1281.46    155.51 o   0.38469
  -9  14   0    39573.87    40704.74    235.26 o   0.37848
  -8  14   0     7256.16     7356.97    159.33 o   0.37470
  -7  14   0    15296.14    15609.24    170.46 o   0.37343
  -6  14   0    14740.81    14427.15    126.11 o   0.37470
  -5  14   0     3180.53     2738.31    153.65 o   0.37848
  -4  14   0       57.52      126.78    148.78 o   0.38469
  -3  14   0      490.06      271.11    104.51 o   0.39323
  -2  14   0     3262.03     2974.44    137.78 o   0.40394
  -1  14   0     9819.49     9844.55    172.79 o   0.41666
   0  14   0      617.97      592.34    147.96 o   0.43120
 -14  15   0       13.03       52.35    151.14 o   0.44740
 -13  15   0     5368.47     5292.03    146.79 o   0.43449
 -12  15   0      207.84      105.80    179.33 o   0.42343
 -11  15   0       70.80       63.41    167.29 o   0.41437
 -10  15   0      734.14      636.51    138.92 o   0.40745
  -9  15   0        1.53       12.05    138.81 o   0.40277
  -8  15   0       34.86        0.00    136.01 o   0.40040
  -7  15   0     6714.97     6452.13    147.51 o   0.40040
  -6  15   0      122.32      101.77     94.85 o   0.40277
  -5  15   0        1.29      121.12    159.25 o   0.40745
  -4  15   0      661.25      378.61    166.03 o   0.41437
  -3  15   0     3238.61     3102.91    121.45 o   0.42343
  -2  15   0     1189.81     1058.43    136.72 o   0.43449
  -1  15   0      556.08      441.32    156.55 o   0.44740
   0  15   0     3443.59     3389.01    167.59 o   0.46200
 -15  16   0     5451.95     5933.50    214.86 o   0.47815
 -14  16   0     1007.35      925.13    198.37 o   0.46507
 -13  16   0      118.20       91.60    209.88 o   0.45372
 -12  16   0     4393.21     4269.79    200.79 o   0.44421
 -11  16   0     8113.62     7765.00    205.35 o   0.43667
 -10  16   0     4539.54     4208.77    168.04 o   0.43120
  -9  16   0    12977.21    13916.92    195.98 o   0.42789
  -8  16   0      821.47      711.58    143.73 o   0.42678
  -7  16   0    27121.70    27125.92    198.74 o   0.42789
  -6  16   0     1276.44      864.21    177.65 o   0.43120
  -5  16   0      110.21      139.73    177.21 o   0.43667
  -4  16   0     3242.44     2902.59    177.42 o   0.44421
  -3  16   0      925.55      659.71    116.14 o   0.45372
  -2  16   0      189.12      146.71    146.58 o   0.46507
  -1  16   0     6623.79     6769.61    181.39 o   0.47815
   0  16   0       81.21      102.79    185.92 o   0.49280
 -16  17   0     3521.13     3296.42    213.31 o   0.50890
 -15  17   0      661.26      388.64    206.89 o   0.49568
 -14  17   0        6.80      191.81    212.85 o   0.48406
 -13  17   0    11739.81    12229.77    234.38 o   0.47416
 -12  17   0        2.01      218.91    237.85 o   0.46609
 -11  17   0     1951.05     1901.79    166.50 o   0.45995
 -10  17   0      289.43      115.74    165.70 o   0.45580
  -9  17   0      801.94      621.53    159.12 o   0.45372
  -8  17   0      174.44      216.60    142.42 o   0.45372
  -7  17   0      316.19      171.07    202.12 o   0.45580
  -6  17   0      101.11      167.14    221.69 o   0.45995
  -5  17   0       17.81       83.25    205.32 o   0.46609
  -4  17   0        8.28      136.34    199.12 o   0.47416
  -3  17   0     1080.00     1240.32    189.74 o   0.48406
  -2  17   0       58.20       75.25    197.58 o   0.49568
  -1  17   0       60.68       53.98    196.89 o   0.50890
   0  17   0     3688.38     3602.57    244.22 o   0.52360
 -17  18   0      186.82      147.48    233.87 o   0.53966
 -16  18   0       83.07      111.40    219.64 o   0.52631
 -15  18   0     2147.74     2160.24    224.74 o   0.51447
 -14  18   0       25.89       88.13    208.68 o   0.50422
 -13  18   0      409.80      464.41    206.74 o   0.49568
 -12  18   0      467.95      262.61    199.99 o   0.48894
 -11  18   0     5605.44     5669.40    189.20 o   0.48406
 -10  18   0      158.90      185.24    167.60 o   0.48111
  -9  18   0      429.62      212.56    207.27 o   0.48013
  -8  18   0      530.63      260.22    208.81 o   0.48111
  -7  18   0     4445.33     4484.13    227.34 o   0.48406
  -6  18   0      147.94        2.86    200.30 o   0.48894
  -5  18   0       92.88       64.56    201.57 o   0.49568
  -4  18   0       62.65      116.43    204.63 o   0.50422
  -3  18   0     5893.93     6335.29    228.90 o   0.51447
  -2  18   0     2721.32     2680.01    218.89 o   0.52631
  -1  18   0     2421.26     2469.01    251.56 o   0.53966
   0  18   0      241.96      224.00    264.34 o   0.55440
 -18  19   0      136.35      131.01    322.58 o   0.57043
 -17  19   0       28.82       72.45    348.97 o   0.55696
 -16  19   0     1142.18      704.09    236.08 o   0.54491
 -15  19   0       33.60       88.88    244.14 o   0.53436
 -14  19   0     6120.69     6189.65    241.83 o   0.52541
 -13  19   0     1688.51     1471.84    219.36 o   0.51814
 -12  19   0     6474.44     6586.70    231.46 o   0.51262
 -11  19   0     1889.01     1553.53    208.06 o   0.50890
 -10  19   0       91.80       70.92    224.46 o   0.50704
  -9  19   0      891.51      558.16    219.50 o   0.50704
  -8  19   0      156.21       47.91    228.06 o   0.50890
  -7  19   0        0.92       63.29    221.54 o   0.51262
  -6  19   0      568.94      386.67    215.63 o   0.51814
  -5  19   0     2870.17     2723.09    214.75 o   0.52541
  -4  19   0        1.74       50.17    233.33 o   0.53436
  -3  19   0     1401.16     1319.63    224.93 o   0.54491
  -2  19   0       72.56       61.40    247.87 o   0.55696
  -1  19   0      633.79      410.10    256.97 o   0.57043
   0  19   0      387.82      381.93    287.17 o   0.58520
 -19  20   0      247.92       50.03    305.46 o   0.60120
 -18  20   0     2356.06     2087.09    308.32 o   0.58763
 -17  20   0      303.50      292.33    304.65 o   0.57540
 -16  20   0     3977.13     3730.36    290.05 o   0.56458
 -15  20   0      246.71      129.63    272.45 o   0.55526
 -14  20   0      129.80      176.19    272.12 o   0.54752
 -13  20   0      901.43      862.93    317.02 o   0.54142
 -12  20   0     1031.80      800.25    251.33 o   0.53702
 -11  20   0     2971.46     2700.10    264.25 o   0.53436
 -10  20   0      656.82      347.79    223.42 o   0.53348
  -9  20   0      495.37      241.05    232.92 o   0.53436
  -8  20   0     1344.03      985.54    237.10 o   0.53702
  -7  20   0        4.91       16.32    257.79 o   0.54142
  -6  20   0      306.61      294.38    235.77 o   0.54752
  -5  20   0        8.73      139.93    230.15 o   0.55526
  -4  20   0     1258.91     1095.28    236.52 o   0.56458
  -3  20   0     2676.01     3049.65    278.03 o   0.57540
  -2  20   0       42.32       66.31    329.77 o   0.58763
  -1  20   0     5056.27     5837.45    326.89 o   0.60120
   0  20   0       83.75      112.50    367.39 o   0.61600
 -19  21   0      132.23      156.11    343.94 o   0.61831
 -18  21   0      870.89      811.65    313.34 o   0.60591
 -17  21   0      326.51      315.96    325.23 o   0.59485
 -16  21   0     1582.03     1342.30    317.68 o   0.58520
 -15  21   0      360.82      135.57    322.93 o   0.57704
 -14  21   0       59.84      193.66    323.96 o   0.57043
 -13  21   0       29.84      153.05    348.80 o   0.56542
 -12  21   0     4315.54     4746.47    340.75 o   0.56205
 -11  21   0      738.83      430.22    315.33 o   0.56036
 -10  21   0     2484.31     2233.32    279.42 o   0.56036
  -9  21   0      189.36       15.12    296.69 o   0.56205
  -8  21   0      671.88      718.20    257.04 o   0.56542
  -7  21   0     2087.59     2025.80    242.38 o   0.57043
  -6  21   0       77.90      174.74    250.52 o   0.57704
  -5  21   0      386.18      684.23    277.90 o   0.58520
  -4  21   0       19.92      220.66    264.47 o   0.59485
  -3  21   0     2548.50     2714.91    305.64 o   0.60591
  -2  21   0        6.64      326.80    349.67 o   0.61831
 -17  22   0      256.18      183.43    395.12 o   0.61523
 -16  22   0      692.75      582.87    392.38 o   0.60669
 -15  22   0      612.94      396.10    345.51 o   0.59962
 -14  22   0       92.42      209.02    472.39 o   0.59405
 -13  22   0       56.92      196.72    357.56 o   0.59005
 -12  22   0      489.42      158.40    348.80 o   0.58763
 -11  22   0      939.36      591.49    349.26 o   0.58682
 -10  22   0      892.23      425.11    330.15 o   0.58763
  -9  22   0       91.76      359.85    317.52 o   0.59005
  -8  22   0       37.93       81.30    346.79 o   0.59405
  -7  22   0      732.73      365.93    285.38 o   0.59962
  -6  22   0      416.07      313.86    353.86 o   0.60669
  -5  22   0     1320.21     1496.54    341.76 o   0.61523
 -15  23   0        4.80      123.38    561.98 o   0.62290
 -14  23   0     6816.07     7644.68    403.35 o   0.61831
 -13  23   0     1957.04     2154.86    370.63 o   0.61523
 -12  23   0      362.46      214.61    406.04 o   0.61369
 -11  23   0      650.85      474.69    366.42 o   0.61369
 -10  23   0      353.29      446.89    382.79 o   0.61523
  -9  23   0      340.28      257.68    372.78 o   0.61831
  -8  23   0       28.17      132.89    326.38 o   0.62290
  -3   4   1     1735.56      829.22     94.70 o   0.11245
   0   4   1    40201.76    47010.87    164.08 o   0.12447
  -4   5   1    12643.15    15293.19     68.09 o   0.14225
  -3   5   1     2604.27     3970.72     61.70 o   0.13542
  -2   5   1     2422.45     4910.07     80.12 o   0.13542
  -1   5   1     7072.56     6962.09     70.90 o   0.14225
  -5   6   1    19602.73    21984.37    104.76 o   0.17240
  -4   6   1    29621.69    34058.09    138.90 o   0.16394
  -3   6   1       22.72      626.55     68.31 o   0.16102
  -2   6   1    12793.91    14031.59    115.47 o   0.16394
  -1   6   1     9169.31     8401.20     82.14 o   0.17240
   0   6   1    26244.53    24070.09    129.09 o   0.18565
  -6   7   1    35391.00    36750.27    143.08 o   0.20274
  -5   7   1    37499.52    35042.43    108.33 o   0.19316
  -4   7   1    18544.26    18936.78    107.04 o   0.18818
  -3   7   1     5851.92     6210.36     85.32 o   0.18818
  -2   7   1    44120.99    44340.07    194.14 o   0.19316
  -1   7   1     3347.59     3395.11     75.07 o   0.20274
   0   7   1    42687.45    44349.81    153.59 o   0.21633
  -7   8   1    22572.69    20713.55    122.62 o   0.23321
  -6   8   1     9939.09    10689.53     91.87 o   0.22281
  -5   8   1     6507.43     5963.98     98.14 o   0.21633
  -4   8   1    24138.50    22452.45    124.48 o   0.21412
  -3   8   1    11824.61    12267.50    127.53 o   0.21633
  -2   8   1     6094.83     6323.90     94.81 o   0.22281
  -1   8   1    27345.31    30250.72    177.92 o   0.23321
   0   8   1    17912.33    18168.75    111.76 o   0.24704
  -8   9   1    11451.82    11439.72    112.75 o   0.26375
  -7   9   1    15941.95    14785.96    108.52 o   0.25273
  -6   9   1    10107.50    10014.80    124.00 o   0.24511
  -5   9   1     8455.48     8316.54    111.50 o   0.24121
  -4   9   1      582.26      607.79     82.00 o   0.24121
  -3   9   1    20972.43    20087.77    160.43 o   0.24511
  -2   9   1    53491.86    51634.51    195.89 o   0.25273
  -1   9   1    17152.97    16580.61    130.66 o   0.26375
   0   9   1    15839.60    16450.86    147.75 o   0.27777
  -9  10   1    15705.75    16419.44    133.74 o   0.29435
  -8  10   1     3683.94     3784.78     97.26 o   0.28284
  -7  10   1    12492.19    12685.88    132.92 o   0.27433
  -6  10   1     6193.65     5629.68    115.95 o   0.26909
  -5  10   1     5311.95     5758.95     87.14 o   0.26732
  -4  10   1      967.18      858.38     81.90 o   0.26909
  -3  10   1     7856.19     7518.66    139.84 o   0.27433
  -2  10   1    16391.52    15965.41    136.02 o   0.28284
  -1  10   1    19068.73    18881.64    127.30 o   0.29435
   0  10   1    16199.04    15591.12    125.58 o   0.30851
 -10  11   1        3.79       75.52     94.71 o   0.32498
  -9  11   1    23069.37    22715.94    162.00 o   0.31309
  -8  11   1     5316.15     5194.63    120.22 o   0.30386
  -7  11   1     2686.85     2596.75    112.44 o   0.29755
  -6  11   1     4987.85     4622.16     77.86 o   0.29435
  -5  11   1     4774.07     4600.08    103.51 o   0.29435
  -4  11   1    14385.65    13889.54    120.58 o   0.29755
  -3  11   1    11661.39    11831.02    155.68 o   0.30386
  -2  11   1     3165.15     3053.80    108.32 o   0.31309
  -1  11   1    32508.74    31537.79    172.50 o   0.32498
   0  11   1    13166.44    12762.20    125.12 o   0.33926
 -11  12   1    11003.93    10843.20    152.91 o   0.35565
 -10  12   1    19062.65    19773.16    162.29 o   0.34343
  -9  12   1     6307.38     6196.53    155.84 o   0.33363
  -8  12   1     8591.82     8605.65    143.11 o   0.32644
  -7  12   1       42.64        0.00    108.46 o   0.32205
  -6  12   1     5473.34     5153.45     92.94 o   0.32057
  -5  12   1     2538.82     2469.59     99.79 o   0.32205
  -4  12   1      965.98     1019.13    136.82 o   0.32644
  -3  12   1       68.70       66.82     84.26 o   0.33363
  -2  12   1    10612.22    10629.29    139.15 o   0.34343
  -1  12   1     8612.14     8795.34    130.00 o   0.35565
   0  12   1      508.56      613.01     90.16 o   0.37003
 -12  13   1       31.45       27.38    128.65 o   0.38633
 -11  13   1      348.03      295.99    113.24 o   0.37385
 -10  13   1     2831.10     2667.62    152.59 o   0.36356
  -9  13   1      690.36      654.36    125.24 o   0.35565
  -8  13   1     3614.04     3466.76    135.42 o   0.35027
  -7  13   1     1668.49     1434.88    127.65 o   0.34755
  -6  13   1    10669.60    10737.20    113.49 o   0.34755
  -5  13   1     3984.93     3601.18     89.48 o   0.35027
  -4  13   1     9606.06     9645.49    178.10 o   0.35565
  -3  13   1     7458.86     7051.83    119.57 o   0.36356
  -2  13   1     9876.65     9404.00    140.48 o   0.37385
  -1  13   1     4588.77     4390.45    116.94 o   0.38633
   0  13   1     4406.22     4070.78    103.08 o   0.40079
 -13  14   1     5466.36     5707.71    159.52 o   0.41703
 -12  14   1     9235.90     9379.01    153.74 o   0.40433
 -11  14   1     1669.91     1644.95    161.27 o   0.39363
 -10  14   1     2196.39     1800.08    160.80 o   0.38510
  -9  14   1     4264.27     4322.17    142.12 o   0.37889
  -8  14   1     7084.67     6807.26    153.70 o   0.37512
  -7  14   1     7045.14     7037.90    150.00 o   0.37385
  -6  14   1     3509.55     3438.00     94.27 o   0.37512
  -5  14   1     3989.80     3982.80    157.03 o   0.37889
  -4  14   1     8118.93     8212.32    186.20 o   0.38510
  -3  14   1     4608.29     4293.55    116.55 o   0.39363
  -2  14   1     3623.34     3458.63    132.76 o   0.40433
  -1  14   1     3458.02     3266.04    146.55 o   0.41703
   0  14   1     2143.14     1794.34    157.10 o   0.43157
 -14  15   1     1894.04     1785.06    158.57 o   0.44775
 -13  15   1      248.83      111.30    131.56 o   0.43485
 -12  15   1     1141.66      978.97    175.26 o   0.42380
 -11  15   1     3517.06     3313.13    176.37 o   0.41475
 -10  15   1     9097.19     9375.98    167.84 o   0.40783
  -9  15   1     4708.93     4507.98    154.22 o   0.40315
  -8  15   1     1713.80     1709.57    140.21 o   0.40079
  -7  15   1     3555.20     3300.67     89.17 o   0.40079
  -6  15   1     5847.75     5774.03    175.48 o   0.40315
  -5  15   1     7679.51     7273.19    183.81 o   0.40783
  -4  15   1      251.30      150.14    168.83 o   0.41475
  -3  15   1      425.50      420.70    105.48 o   0.42380
  -2  15   1     2899.28     2922.11    146.42 o   0.43485
  -1  15   1     8379.33     8586.98    174.72 o   0.44775
   0  15   1      531.14      444.51    158.91 o   0.46234
 -15  16   1     2085.37     1958.21    200.54 o   0.47848
 -14  16   1     5054.25     4863.40    206.37 o   0.46541
 -13  16   1      448.65      312.28    180.04 o   0.45406
 -12  16   1     5912.85     6044.95    198.17 o   0.44456
 -11  16   1     4341.85     4142.01    192.54 o   0.43703
 -10  16   1     1837.51     1658.06    154.72 o   0.43157
  -9  16   1      131.52       78.62    149.10 o   0.42826
  -8  16   1     6003.39     6155.80    159.89 o   0.42715
  -7  16   1     5751.74     5368.75     98.12 o   0.42826
  -6  16   1      646.30      482.99    174.87 o   0.43157
  -5  16   1     4413.19     4399.82    188.66 o   0.43703
  -4  16   1     9787.96     9968.79    206.47 o   0.44456
  -3  16   1     1624.18     1260.49    176.40 o   0.45406
  -2  16   1     3415.14     3526.35    155.14 o   0.46541
  -1  16   1     1729.35     1595.83    164.55 o   0.47848
   0  16   1     1546.72     1477.86    187.31 o   0.49312
 -16  17   1     2812.20     2624.26    207.59 o   0.50921
 -15  17   1     1661.73     1558.76    208.80 o   0.49600
 -14  17   1     4397.56     4203.87    213.33 o   0.48439
 -13  17   1     3961.61     3931.20    210.48 o   0.47449
 -12  17   1     3635.03     3263.58    203.58 o   0.46643
 -11  17   1     3279.54     2898.40    194.68 o   0.46029
 -10  17   1     8577.89     8696.03    190.10 o   0.45615
  -9  17   1       70.73       66.96    154.04 o   0.45406
  -8  17   1    10468.89    10593.76    168.09 o   0.45406
  -7  17   1     5722.95     5578.61    214.47 o   0.45615
  -6  17   1      854.20      589.93    185.62 o   0.46029
  -5  17   1     1248.79     1442.71    192.95 o   0.46643
  -4  17   1      803.41      765.64    189.62 o   0.47449
  -3  17   1     3697.27     3559.69    205.81 o   0.48439
  -2  17   1     5991.68     5674.60    215.41 o   0.49600
  -1  17   1     1256.91      964.63    202.22 o   0.50921
   0  17   1      234.00      249.47    229.29 o   0.52390
 -17  18   1     2419.38     2157.11    242.04 o   0.53995
 -16  18   1      503.77      181.03    217.29 o   0.52661
 -15  18   1      139.15       88.96    215.25 o   0.51477
 -14  18   1     2067.56     1975.16    218.87 o   0.50453
 -13  18   1     1512.96     1202.44    206.61 o   0.49600
 -12  18   1      956.74      700.05    201.13 o   0.48926
 -11  18   1     1149.20     1013.46    172.64 o   0.48439
 -10  18   1     4692.06     4471.55    180.08 o   0.48144
  -9  18   1     3434.86     3583.61    210.26 o   0.48045
  -8  18   1     1934.87     1708.31    208.85 o   0.48144
  -7  18   1     1629.33     1484.74    209.85 o   0.48439
  -6  18   1     1336.10      998.76    199.64 o   0.48926
  -5  18   1     1176.73      963.15    191.08 o   0.49600
  -4  18   1     1999.50     1840.73    203.52 o   0.50453
  -3  18   1     3599.63     3675.70    228.04 o   0.51477
  -2  18   1     4944.65     4646.60    222.76 o   0.52661
  -1  18   1      284.96      257.12    238.81 o   0.53995
   0  18   1     1209.85     1326.28    279.28 o   0.55469
 -18  19   1     2522.46     2195.68    291.66 o   0.57070
 -17  19   1      551.09      218.19    285.03 o   0.55725
 -16  19   1      574.13      464.77    255.12 o   0.54520
 -15  19   1      219.27      154.79    252.50 o   0.53466
 -14  19   1      987.21     1177.60    221.12 o   0.52571
 -13  19   1     2931.01     2947.74    218.08 o   0.51844
 -12  19   1     3245.34     3706.42    217.07 o   0.51292
 -11  19   1      623.47      421.82    202.42 o   0.50921
 -10  19   1     3370.21     3448.48    219.16 o   0.50734
  -9  19   1     4757.22     4493.51    230.83 o   0.50734
  -8  19   1      131.97       77.00    231.13 o   0.50921
  -7  19   1     1609.06     1411.81    225.68 o   0.51292
  -6  19   1      910.40      741.54    208.64 o   0.51844
  -5  19   1      604.68      681.00    218.96 o   0.52571
  -4  19   1      610.35      494.24    217.79 o   0.53466
  -3  19   1     4713.83     4487.74    245.73 o   0.54520
  -2  19   1      142.39      255.44    244.65 o   0.55725
  -1  19   1     1274.70     1400.10    289.43 o   0.57070
   0  19   1      779.18      486.47    293.16 o   0.58547
 -19  20   1       11.01        0.00    302.10 o   0.60146
 -18  20   1      309.56      230.22    307.98 o   0.58790
 -17  20   1     2641.75     2305.98    319.71 o   0.57567
 -16  20   1        3.46      175.86    294.98 o   0.56485
 -15  20   1       99.42       97.72    282.82 o   0.55554
 -14  20   1      682.84      478.17    309.61 o   0.54780
 -13  20   1     2642.34     2444.36    304.41 o   0.54171
 -12  20   1     3783.14     3292.38    318.75 o   0.53731
 -11  20   1      553.39      499.66    249.15 o   0.53466
 -10  20   1     2163.55     2011.12    231.56 o   0.53377
  -9  20   1      586.50      446.38    240.10 o   0.53466
  -8  20   1      347.40      281.76    239.73 o   0.53731
  -7  20   1       61.08       74.49    277.72 o   0.54171
  -6  20   1      339.78      352.14    231.28 o   0.54780
  -5  20   1     1403.06     1433.85    240.16 o   0.55554
  -4  20   1       69.11      247.43    258.16 o   0.56485
  -3  20   1      108.25      415.16    262.42 o   0.57567
  -2  20   1      925.70      780.54    314.51 o   0.58790
  -1  20   1        5.95       59.43    340.86 o   0.60146
   0  20   1        9.42        9.67    401.94 o   0.61626
 -19  21   1      469.16      251.10    318.08 o   0.61856
 -18  21   1      915.75      708.48    307.22 o   0.60617
 -17  21   1      612.81      442.14    324.87 o   0.59511
 -16  21   1     1003.52      875.90    328.88 o   0.58547
 -15  21   1     2156.74     2160.93    328.16 o   0.57731
 -14  21   1      981.83      927.96    332.78 o   0.57070
 -13  21   1      786.74      602.03    318.20 o   0.56569
 -12  21   1        9.63       70.66    314.77 o   0.56233
 -11  21   1      609.94      207.86    321.35 o   0.56064
 -10  21   1      260.18      277.65    289.00 o   0.56064
  -9  21   1     1375.19     1094.48    282.87 o   0.56233
  -8  21   1     2605.69     2542.46    307.25 o   0.56569
  -7  21   1      423.89      290.19    281.32 o   0.57070
  -6  21   1     2105.46     1866.62    253.79 o   0.57731
  -5  21   1      169.29      273.83    285.17 o   0.58547
  -4  21   1     1987.23     1932.61    292.01 o   0.59511
  -3  21   1      249.02      380.57    298.00 o   0.60617
  -2  21   1     1413.74     1356.96    337.04 o   0.61856
 -17  22   1      839.69      594.80    382.28 o   0.61549
 -16  22   1     1573.52     1649.67    357.38 o   0.60695
 -15  22   1      947.83      653.44    340.86 o   0.59988
 -14  22   1     1282.88     1073.32    349.53 o   0.59432
 -13  22   1     1297.16      851.80    351.01 o   0.59031
 -12  22   1      521.76      309.71    346.51 o   0.58790
 -11  22   1     1207.80      881.67    341.71 o   0.58709
 -10  22   1      979.42      666.99    343.77 o   0.58790
  -9  22   1      308.80      179.86    300.99 o   0.59031
  -8  22   1      513.98      248.22    294.69 o   0.59432
  -7  22   1      341.40      292.79    303.05 o   0.59988
  -6  22   1     1506.36     1692.65    339.35 o   0.60695
  -5  22   1       47.34      184.65    311.38 o   0.61549
 -15  23   1      225.98      160.33    380.22 o   0.62315
 -14  23   1      718.23      960.28    363.31 o   0.61856
 -13  23   1     1008.26     1163.39    362.90 o   0.61549
 -12  23   1      165.35      154.63    352.91 o   0.61395
 -11  23   1      408.21      355.12    353.10 o   0.61395
 -10  23   1     2753.83     2802.25    373.28 o   0.61549
  -9  23   1      243.41      104.01    374.42 o   0.61856
  -8  23   1      150.99       98.50    294.17 o   0.62315
  -3   4   2      682.15      778.94     61.68 o   0.11656
   0   4   2    72007.64    79400.38    316.07 o   0.12818
  -4   5   2      829.96     1460.27     56.27 o   0.14551
  -3   5   2    20004.03    22056.92    112.56 o   0.13884
  -2   5   2     4858.91     4023.58     68.23 o   0.13884
  -1   5   2     1887.68     2070.22     66.13 o   0.14551
   0   5   2    25700.37    25395.20    117.86 o   0.15802
  -5   6   2    16299.60    16376.39    216.02 o   0.17510
  -4   6   2    26861.74    26246.90    106.67 o   0.16678
  -3   6   2    23879.54    22990.57    113.69 o   0.16391
  -2   6   2    23407.40    23180.73    137.79 o   0.16678
  -1   6   2    19833.94    21435.68    149.93 o   0.17510
   0   6   2    12037.96    11280.45     88.46 o   0.18816
  -6   7   2    32624.62    32613.83    144.28 o   0.20505
  -5   7   2    10413.25     9785.91     73.06 o   0.19558
  -4   7   2     7288.37     7225.74     72.84 o   0.19066
  -3   7   2    26277.54    25256.21    112.54 o   0.19066
  -2   7   2     6509.22     5945.38     81.00 o   0.19558
  -1   7   2    46924.74    46616.28    167.85 o   0.20505
   0   7   2    14686.66    15898.12    105.61 o   0.21849
  -7   8   2     3014.64     2690.77     78.06 o   0.23521
  -6   8   2      147.63      131.83     51.79 o   0.22491
  -5   8   2     3264.77     3062.36     70.07 o   0.21849
  -4   8   2    22566.18    23232.13    128.84 o   0.21631
  -3   8   2      362.28      388.94     56.78 o   0.21849
  -2   8   2    23960.23    23233.11    135.58 o   0.22491
  -1   8   2     7202.61     6721.86    108.72 o   0.23521
   0   8   2     2392.23     2591.10     89.17 o   0.24893
  -8   9   2     2998.57     3246.05     88.05 o   0.26553
  -7   9   2    12677.77    12666.93    117.57 o   0.25458
  -6   9   2    21693.12    20283.07    117.03 o   0.24702
  -5   9   2    50856.68    52301.19    227.39 o   0.24315
  -4   9   2    14999.87    15616.02    121.09 o   0.24315
  -3   9   2     3061.09     3618.35    119.31 o   0.24702
  -2   9   2    21320.44    20674.24    140.10 o   0.25458
  -1   9   2    33400.13    33098.88    178.64 o   0.26553
   0   9   2      382.83      282.16     76.06 o   0.27945
  -9  10   2     1720.26     1866.55    103.26 o   0.29594
  -8  10   2     4093.92     3526.12     99.56 o   0.28450
  -7  10   2    13064.64    13137.77    133.84 o   0.27604
  -6  10   2     3201.63     3202.56     78.89 o   0.27083
  -5  10   2    13815.61    13474.85    113.50 o   0.26908
  -4  10   2     3469.54     3257.09     84.45 o   0.27083
  -3  10   2    10062.11     9878.97    102.61 o   0.27604
  -2  10   2     7871.85     8004.86    112.82 o   0.28450
  -1  10   2    19001.33    19437.70    171.77 o   0.29594
   0  10   2    35814.04    35197.12    194.02 o   0.31003
 -10  11   2     9882.75     9450.89    137.96 o   0.32643
  -9  11   2    16419.82    16230.01    146.39 o   0.31459
  -8  11   2    10144.17     9900.50    151.11 o   0.30540
  -7  11   2     4433.21     4157.54     84.00 o   0.29913
  -6  11   2    16475.76    15809.04    147.55 o   0.29594
  -5  11   2    20013.80    20107.54    144.50 o   0.29594
  -4  11   2    12795.71    12480.01    161.59 o   0.29913
  -3  11   2    14400.03    14527.57    123.08 o   0.30540
  -2  11   2     6420.06     6876.13    114.58 o   0.31459
  -1  11   2     5598.17     5681.94    112.28 o   0.32643
   0  11   2     9921.24     9521.48    113.86 o   0.34065
 -11  12   2     2877.15     2588.92    126.25 o   0.35696
 -10  12   2    12601.42    12870.42    144.48 o   0.34480
  -9  12   2    13478.45    13226.53    177.95 o   0.33503
  -8  12   2     1860.45     1775.56    114.59 o   0.32787
  -7  12   2     1595.26     1545.72     76.97 o   0.32351
  -6  12   2      685.36      792.77     83.88 o   0.32204
  -5  12   2     8179.02     8410.67    149.08 o   0.32351
  -4  12   2    13657.37    13521.30    160.99 o   0.32787
  -3  12   2     4280.10     4108.89     99.56 o   0.33503
  -2  12   2    10249.74    10138.53    132.36 o   0.34480
  -1  12   2    10199.39     9949.60    130.71 o   0.35696
   0  12   2     5310.89     5224.97    101.71 o   0.37129
 -12  13   2     2568.56     2471.56    136.01 o   0.38755
 -11  13   2     2894.49     2708.56    123.00 o   0.37511
 -10  13   2     6762.93     6718.47    160.93 o   0.36485
  -9  13   2     4014.29     3845.60    157.15 o   0.35696
  -8  13   2     3504.04     3214.02    131.18 o   0.35161
  -7  13   2      515.04      494.09     78.76 o   0.34890
  -6  13   2     1066.22      968.16     89.03 o   0.34890
  -5  13   2     1423.37     1489.11    135.79 o   0.35161
  -4  13   2    10214.55    10589.71    172.77 o   0.35696
  -3  13   2      151.21      167.22     91.04 o   0.36485
  -2  13   2     6515.26     6472.02    132.53 o   0.37511
  -1  13   2      704.16      665.33    107.18 o   0.38755
   0  13   2     2782.38     2395.70     86.67 o   0.40196
 -13  14   2      367.74      350.32    140.59 o   0.41816
 -12  14   2     2817.17     2786.95    134.42 o   0.40549
 -11  14   2     9273.52     9261.42    181.15 o   0.39482
 -10  14   2    10875.71    10846.76    186.10 o   0.38632
  -9  14   2     2375.76     2219.77    133.94 o   0.38013
  -8  14   2     2080.21     1963.73    130.64 o   0.37637
  -7  14   2     2543.12     2235.04     92.29 o   0.37511
  -6  14   2     1907.08     1730.47     88.16 o   0.37637
  -5  14   2     1374.44     1280.49    147.88 o   0.38013
  -4  14   2    16001.50    16619.53    202.50 o   0.38632
  -3  14   2     7485.93     7130.60    126.29 o   0.39482
  -2  14   2     5744.51     6003.72    144.80 o   0.40549
  -1  14   2     3762.81     3806.48    149.20 o   0.41816
   0  14   2     1713.96     1459.28    154.24 o   0.43265
 -14  15   2      514.21      261.22    152.61 o   0.44880
 -13  15   2     2665.58     2606.25    140.64 o   0.43593
 -12  15   2    10951.39    10995.84    207.10 o   0.42491
 -11  15   2     3559.17     3489.24    175.86 o   0.41588
 -10  15   2     2918.46     2565.77    164.15 o   0.40898
  -9  15   2      544.98      449.74    135.44 o   0.40432
  -8  15   2      603.61      483.15    131.16 o   0.40196
  -7  15   2     4492.73     4240.52    103.56 o   0.40196
  -6  15   2      294.36      161.93    126.45 o   0.40432
  -5  15   2     7934.04     8245.59    186.59 o   0.40898
  -4  15   2     2307.58     2238.88    164.56 o   0.41588
  -3  15   2     4854.92     4503.01    123.21 o   0.42491
  -2  15   2     4282.71     4041.56    146.95 o   0.43593
  -1  15   2     8582.52     8678.75    176.24 o   0.44880
   0  15   2     2424.31     2454.16    168.63 o   0.46336
 -15  16   2      508.79      294.32    195.97 o   0.47946
 -14  16   2      408.81      417.65    197.95 o   0.46642
 -13  16   2     1207.01      869.16    186.73 o   0.45509
 -12  16   2      410.38      491.83    176.72 o   0.44562
 -11  16   2     2527.66     2399.17    176.43 o   0.43810
 -10  16   2     2173.36     1933.81    153.15 o   0.43265
  -9  16   2     3532.51     3578.77    159.01 o   0.42935
  -8  16   2     3859.57     3789.44    145.24 o   0.42825
  -7  16   2     1149.01      977.21     76.73 o   0.42935
  -6  16   2      684.77      558.23    133.48 o   0.43265
  -5  16   2     1684.46     1768.02    189.60 o   0.43810
  -4  16   2      592.04      587.70    170.02 o   0.44562
  -3  16   2      285.02      200.28    180.04 o   0.45509
  -2  16   2      521.40      414.45    143.45 o   0.46642
  -1  16   2     1587.67     1464.38    162.79 o   0.47946
   0  16   2     2678.29     2421.57    171.24 o   0.49407
 -16  17   2     2089.10     1903.09    209.48 o   0.51013
 -15  17   2     4199.14     4183.25    215.53 o   0.49694
 -14  17   2      704.31      413.64    202.02 o   0.48536
 -13  17   2      739.52      803.48    195.33 o   0.47548
 -12  17   2     3787.35     3666.21    198.06 o   0.46743
 -11  17   2     2296.14     2679.03    190.86 o   0.46131
 -10  17   2     9741.56     9549.71    187.03 o   0.45717
  -9  17   2    10312.54    10750.30    179.24 o   0.45509
  -8  17   2      654.94      567.86    185.42 o   0.45509
  -7  17   2     3367.31     3289.55    201.19 o   0.45717
  -6  17   2       13.78      207.32    195.57 o   0.46131
  -5  17   2    14415.89    15361.35    235.62 o   0.46743
  -4  17   2     3608.52     3752.92    191.05 o   0.47548
  -3  17   2      781.64      667.56    200.92 o   0.48536
  -2  17   2     1398.23     1479.10    197.92 o   0.49694
  -1  17   2     3477.77     3301.28    203.93 o   0.51013
   0  17   2      661.85      813.48    226.40 o   0.52480
 -17  18   2     1759.40     1496.77    273.00 o   0.54082
 -16  18   2       78.45        5.79    259.47 o   0.52750
 -15  18   2     2663.67     2407.76    225.27 o   0.51568
 -14  18   2     2585.43     2570.97    218.02 o   0.50546
 -13  18   2      590.85      375.57    200.98 o   0.49694
 -12  18   2      285.12      235.95    199.01 o   0.49022
 -11  18   2      676.02      459.67    183.03 o   0.48536
 -10  18   2     2269.82     2246.15    169.59 o   0.48242
  -9  18   2      626.10      459.12    198.80 o   0.48143
  -8  18   2     6089.03     5656.18    220.27 o   0.48242
  -7  18   2      292.40      133.64    204.69 o   0.48536
  -6  18   2     3132.59     2974.03    207.38 o   0.49022
  -5  18   2     1780.25     1641.85    199.42 o   0.49694
  -4  18   2      153.48      133.15    212.19 o   0.50546
  -3  18   2     2042.89     1534.90    222.26 o   0.51568
  -2  18   2     1117.64     1047.15    210.70 o   0.52750
  -1  18   2     3442.02     3165.47    250.29 o   0.54082
   0  18   2     4497.47     4607.09    286.50 o   0.55553
 -18  19   2      482.28      455.90    289.30 o   0.57153
 -17  19   2      747.01      722.85    305.02 o   0.55809
 -16  19   2     1425.57     1192.08    266.24 o   0.54606
 -15  19   2     3184.41     2959.57    260.94 o   0.53553
 -14  19   2     4107.00     4004.44    260.79 o   0.52660
 -13  19   2     2214.32     2279.17    242.31 o   0.51935
 -12  19   2     1426.34     1140.33    284.27 o   0.51384
 -11  19   2      109.96       74.83    229.38 o   0.51013
 -10  19   2     1782.90     1708.84    213.29 o   0.50827
  -9  19   2     5715.69     6070.25    233.97 o   0.50827
  -8  19   2      815.78      761.67    220.06 o   0.51013
  -7  19   2     3026.11     3226.08    231.04 o   0.51384
  -6  19   2      319.32      396.03    222.08 o   0.51935
  -5  19   2     4550.86     4912.00    241.80 o   0.52660
  -4  19   2      447.37      370.89    227.41 o   0.53553
  -3  19   2     3112.55     3228.00    227.11 o   0.54606
  -2  19   2     2150.13     2223.89    264.71 o   0.55809
  -1  19   2      489.71      282.54    290.28 o   0.57153
   0  19   2      120.34      159.77    293.91 o   0.58627
 -19  20   2      174.55      293.33    337.37 o   0.60224
 -18  20   2     1694.34     1568.38    300.23 o   0.58870
 -17  20   2      169.30      270.57    327.12 o   0.57648
 -16  20   2     1684.61     1507.73    280.13 o   0.56569
 -15  20   2      611.19      423.60    264.89 o   0.55639
 -14  20   2      974.98      451.60    296.43 o   0.54866
 -13  20   2      484.16      401.56    306.20 o   0.54257
 -12  20   2     2103.62     2190.93    303.13 o   0.53819
 -11  20   2      607.17      684.84    248.82 o   0.53553
 -10  20   2     1749.94     1834.47    259.25 o   0.53465
  -9  20   2      721.83      437.17    267.73 o   0.53553
  -8  20   2     2492.80     2217.86    236.59 o   0.53819
  -7  20   2       49.43      137.39    238.42 o   0.54257
  -6  20   2      602.28      473.70    228.91 o   0.54866
  -5  20   2       69.40      142.83    246.96 o   0.55639
  -4  20   2     2162.16     2029.71    253.83 o   0.56569
  -3  20   2      323.26      258.12    286.38 o   0.57648
  -2  20   2     1274.27     1048.60    310.58 o   0.58870
  -1  20   2      437.14      185.72    311.29 o   0.60224
   0  20   2      415.64      396.52    312.70 o   0.61702
 -19  21   2      209.21      149.32    338.50 o   0.61932
 -18  21   2     1450.47     1001.88    315.02 o   0.60694
 -17  21   2     1161.52     1084.49    367.89 o   0.59590
 -16  21   2       94.61       55.81    326.89 o   0.58627
 -15  21   2      846.74      862.40    336.72 o   0.57813
 -14  21   2      372.40      275.10    326.86 o   0.57153
 -13  21   2     1263.51      962.05    307.21 o   0.56652
 -12  21   2     2997.61     3103.75    337.57 o   0.56316
 -11  21   2      833.36      693.69    318.28 o   0.56148
 -10  21   2     1108.35      686.52    280.88 o   0.56148
  -9  21   2     1056.27      545.84    280.43 o   0.56316
  -8  21   2       39.61       65.36    321.78 o   0.56652
  -7  21   2      391.36       34.80    297.18 o   0.57153
  -6  21   2       93.19      207.29    297.91 o   0.57813
  -5  21   2       71.37      244.37    306.07 o   0.58627
  -4  21   2      669.01      653.55    288.71 o   0.59590
  -3  21   2     1464.74     1236.78    293.07 o   0.60694
  -2  21   2      246.66      310.22    312.11 o   0.61932
 -17  22   2      165.98      545.60    424.19 o   0.61625
 -16  22   2      424.64      244.47    372.71 o   0.60773
 -15  22   2      434.45      530.99    348.27 o   0.60066
 -14  22   2       88.09       82.15    357.34 o   0.59511
 -13  22   2      118.26      257.63    345.59 o   0.59111
 -12  22   2     1069.70      999.14    336.18 o   0.58870
 -11  22   2     1205.14     1054.59    344.17 o   0.58789
 -10  22   2      529.36      546.60    346.59 o   0.58870
  -9  22   2      513.31      431.81    296.84 o   0.59111
  -8  22   2       40.71      110.84    303.58 o   0.59511
  -7  22   2      391.49      294.32    305.01 o   0.60066
  -6  22   2      594.18      460.17    334.14 o   0.60773
  -5  22   2      164.57      303.71    344.12 o   0.61625
 -15  23   2      394.29      354.80    358.77 o   0.62390
 -14  23   2      102.27      272.88    422.90 o   0.61932
 -13  23   2      467.10      368.55    364.37 o   0.61625
 -12  23   2      567.06      355.90    355.96 o   0.61471
 -11  23   2      626.89      312.75    366.76 o   0.61471
 -10  23   2      215.75      431.46    367.17 o   0.61625
  -9  23   2       26.62       58.93    325.42 o   0.61932
  -8  23   2      139.67      146.78    307.69 o   0.62390
  -3   4   3    11839.03    12213.01     91.17 o   0.12309
  -2   4   3     6308.39     7290.47     86.67 o   0.11917
  -1   4   3     2006.61     2215.75     57.34 o   0.12309
   0   4   3    12414.80    13122.00    104.27 o   0.13415
  -4   5   3    29800.03    29846.68    109.85 o   0.15080
  -3   5   3    18402.37    17584.53    127.66 o   0.14437
  -2   5   3     8774.81     9381.71    110.55 o   0.14437
  -1   5   3    20961.04    21380.26    116.65 o   0.15080
   0   5   3     4240.00     4177.79    216.02 o   0.16290
  -5   6   3    29767.44    30796.04    121.03 o   0.17952
  -4   6   3     3369.52     3478.97     56.75 o   0.17141
  -3   6   3     6410.42     5698.28     64.59 o   0.16862
  -2   6   3     7472.46     7302.57    107.66 o   0.17141
  -1   6   3     2795.12     2797.99     63.91 o   0.17952
   0   6   3     7246.76     7091.60     82.93 o   0.19228
  -6   7   3     2149.13     1939.57     66.16 o   0.20883
  -5   7   3     4540.45     4074.77     71.32 o   0.19954
  -4   7   3     7180.75     7309.34     72.72 o   0.19473
  -3   7   3     9965.51     9960.48    101.03 o   0.19473
  -2   7   3     9670.81     9683.28    100.37 o   0.19954
  -1   7   3      921.16     1008.41     76.99 o   0.20883
   0   7   3      150.05      413.18     74.28 o   0.22204
  -7   8   3    21226.86    21713.28    135.48 o   0.23852
  -6   8   3    41311.86    40241.25    179.57 o   0.22836
  -5   8   3     9867.45     9470.61     91.32 o   0.22204
  -4   8   3     6183.29     7350.15    122.67 o   0.21990
  -3   8   3     1987.76     1998.80     63.51 o   0.22204
  -2   8   3    18484.31    19396.84    141.65 o   0.22836
  -1   8   3     3930.88     3662.32     98.67 o   0.23852
   0   8   3     3745.09     3878.08     89.86 o   0.25206
  -8   9   3     3173.71     3096.61     99.53 o   0.26846
  -7   9   3    31103.93    30072.23    166.19 o   0.25764
  -6   9   3    14501.89    15111.08    110.78 o   0.25017
  -5   9   3    20874.42    20888.70    125.53 o   0.24635
  -4   9   3    14335.63    14395.99    112.14 o   0.24635
  -3   9   3      629.13      538.76     96.21 o   0.25017
  -2   9   3     1163.27     1314.72     91.88 o   0.25764
  -1   9   3    11742.68    11938.67    129.34 o   0.26846
   0   9   3     2427.64     2293.53    102.29 o   0.28224
  -9  10   3    14869.41    14045.87    141.30 o   0.29857
  -8  10   3     5302.73     5446.31    104.79 o   0.28724
  -7  10   3    12169.98    11703.95    117.96 o   0.27886
  -6  10   3     4157.51     4196.66     87.56 o   0.27371
  -5  10   3    13753.86    12062.96    112.47 o   0.27197
  -4  10   3     6594.98     6937.55    134.79 o   0.27371
  -3  10   3    31502.59    31861.04    196.68 o   0.27886
  -2  10   3     6804.69     5848.10    110.34 o   0.28724
  -1  10   3    10938.78    10614.97    131.36 o   0.29857
   0  10   3      584.97      522.20     81.55 o   0.31254
 -10  11   3    10878.81    11411.96    143.30 o   0.32881
  -9  11   3     2557.62     2343.71    107.14 o   0.31706
  -8  11   3     7859.79     7554.40    142.40 o   0.30796
  -7  11   3    18502.63    17835.56    127.75 o   0.30173
  -6  11   3     1696.13     1671.14     85.07 o   0.29857
  -5  11   3    21926.37    21563.03    149.69 o   0.29857
  -4  11   3      232.19      259.70    123.45 o   0.30173
  -3  11   3     1256.64     1135.86     86.40 o   0.30796
  -2  11   3    10697.56    10044.54    123.02 o   0.31706
  -1  11   3       21.04        9.49    107.84 o   0.32881
   0  11   3    24576.03    24551.12    183.48 o   0.34294
 -11  12   3     1217.09      945.28    121.43 o   0.35915
 -10  12   3     4129.96     4122.93    119.68 o   0.34706
  -9  12   3     5984.80     6104.19    147.27 o   0.33736
  -8  12   3     1804.89     1525.04     88.21 o   0.33025
  -7  12   3    21925.22    21159.13    141.13 o   0.32592
  -6  12   3      619.16      687.96     87.98 o   0.32446
  -5  12   3       40.70       50.97     74.23 o   0.32592
  -4  12   3    15845.60    16505.63    182.01 o   0.33025
  -3  12   3    11956.62    11306.57    127.50 o   0.33736
  -2  12   3     2102.30     2070.65    108.41 o   0.34706
  -1  12   3     1084.66      880.05    103.11 o   0.35915
   0  12   3    13509.76    13792.54    168.88 o   0.37340
 -12  13   3     4155.72     4019.77    145.54 o   0.38956
 -11  13   3     5969.38     5450.04    133.60 o   0.37719
 -10  13   3     5068.85     5439.92    155.26 o   0.36699
  -9  13   3    25643.47    26544.20    217.67 o   0.35915
  -8  13   3     3361.01     3212.39     93.60 o   0.35383
  -7  13   3     7242.88     6869.26    110.73 o   0.35114
  -6  13   3     5306.27     5020.65    103.17 o   0.35114
  -5  13   3     5189.59     4994.62    140.64 o   0.35383
  -4  13   3    14597.45    15139.36    192.27 o   0.35915
  -3  13   3     4469.42     4350.96    111.83 o   0.36699
  -2  13   3     5667.66     5603.03    133.18 o   0.37719
  -1  13   3      138.97       95.93    104.22 o   0.38956
   0  13   3      317.85      245.92     68.88 o   0.40391
 -13  14   3    12105.95    12618.98    180.23 o   0.42003
 -12  14   3     5942.47     5870.42    145.40 o   0.40742
 -11  14   3     2418.56     2286.71    156.09 o   0.39680
 -10  14   3    13438.52    13951.02    192.57 o   0.38834
  -9  14   3      495.59      159.56    139.64 o   0.38219
  -8  14   3     7364.58     7019.07    109.46 o   0.37844
  -7  14   3    16320.65    15936.67    137.84 o   0.37719
  -6  14   3     4103.06     3642.69     90.14 o   0.37844
  -5  14   3    10573.14    10694.56    190.57 o   0.38219
  -4  14   3     1908.62     1854.32    165.46 o   0.38834
  -3  14   3       63.18      119.55    104.03 o   0.39680
  -2  14   3     8813.66     9007.32    155.49 o   0.40742
  -1  14   3      194.07      136.31    134.59 o   0.42003
   0  14   3      642.62      409.59    146.25 o   0.43446
 -14  15   3     3341.81     3282.52    160.57 o   0.45054
 -13  15   3      303.81      214.69    170.30 o   0.43772
 -12  15   3     2517.89     2569.38    175.29 o   0.42675
 -11  15   3      794.85      618.67    162.83 o   0.41776
 -10  15   3      115.83       98.98    148.75 o   0.41089
  -9  15   3     2788.21     2738.42    143.71 o   0.40625
  -8  15   3      725.14      446.13     86.95 o   0.40391
  -7  15   3     6556.55     6267.85    112.21 o   0.40391
  -6  15   3     8729.02     8808.63    154.15 o   0.40625
  -5  15   3     6804.42     6949.18    184.95 o   0.41089
  -4  15   3     6941.68     7348.61    183.85 o   0.41776
  -3  15   3      335.29      315.75    111.24 o   0.42675
  -2  15   3      657.71      444.43    134.27 o   0.43772
  -1  15   3     3505.57     3388.38    154.13 o   0.45054
   0  15   3     1638.67     1420.72    162.11 o   0.46504
 -15  16   3      961.21      673.67    193.73 o   0.48109
 -14  16   3     6378.61     6517.13    208.72 o   0.46809
 -13  16   3     8943.23     8826.06    211.35 o   0.45681
 -12  16   3    15321.86    16215.20    224.13 o   0.44737
 -11  16   3      179.42      190.46    164.12 o   0.43988
 -10  16   3     4689.48     4225.79    175.03 o   0.43446
  -9  16   3     6152.88     5984.14    161.46 o   0.43117
  -8  16   3     3481.38     3035.38     99.38 o   0.43007
  -7  16   3     1278.99     1183.35    131.58 o   0.43117
  -6  16   3     3828.59     3645.92    146.54 o   0.43446
  -5  16   3     4121.65     4337.20    191.02 o   0.43988
  -4  16   3     5919.30     5793.52    195.12 o   0.44737
  -3  16   3     1890.29     1566.32    187.74 o   0.45681
  -2  16   3     1233.70      867.74    142.84 o   0.46809
  -1  16   3     1705.42     1542.80    158.33 o   0.48109
   0  16   3     1186.78     1182.31    162.19 o   0.49566
 -16  17   3     1320.86     1204.44    211.59 o   0.51167
 -15  17   3     2846.10     2524.63    210.44 o   0.49852
 -14  17   3     1481.11     1376.18    202.62 o   0.48697
 -13  17   3      835.13      602.76    190.46 o   0.47713
 -12  17   3      163.76      219.22    187.92 o   0.46911
 -11  17   3     4864.11     4558.41    190.97 o   0.46300
 -10  17   3     8558.62     8484.29    182.11 o   0.45888
  -9  17   3     1673.97     1499.32    146.46 o   0.45681
  -8  17   3     2926.56     3029.97    190.31 o   0.45681
  -7  17   3     1185.84     1223.77    140.15 o   0.45888
  -6  17   3     4553.95     4642.98    162.48 o   0.46300
  -5  17   3     2152.39     2108.77    186.66 o   0.46911
  -4  17   3     5105.65     5314.52    216.00 o   0.47713
  -3  17   3     1563.46     1290.09    206.54 o   0.48697
  -2  17   3     2089.53     1763.81    195.98 o   0.49852
  -1  17   3     1290.78     1185.08    194.28 o   0.51167
   0  17   3     5741.43     5916.67    243.83 o   0.52629
 -17  18   3     1265.77     1020.35    265.20 o   0.54227
 -16  18   3     1127.50      976.47    243.64 o   0.52899
 -15  18   3     9475.97     8913.42    273.59 o   0.51720
 -14  18   3     2453.11     2331.72    247.37 o   0.50701
 -13  18   3     2237.04     2304.38    204.82 o   0.49852
 -12  18   3     1305.57     1222.46    190.82 o   0.49181
 -11  18   3     2367.62     1919.49    184.26 o   0.48697
 -10  18   3     3074.91     2705.42    198.43 o   0.48404
  -9  18   3     6926.54     7038.85    216.48 o   0.48305
  -8  18   3     1077.56     1236.18    204.13 o   0.48404
  -7  18   3     2075.17     1998.03    209.00 o   0.48697
  -6  18   3      835.25      679.28    181.46 o   0.49181
  -5  18   3      597.00      548.16    204.14 o   0.49852
  -4  18   3      153.17      158.61    207.92 o   0.50701
  -3  18   3      302.40      167.56    224.12 o   0.51720
  -2  18   3     3008.56     2906.97    226.14 o   0.52899
  -1  18   3      107.32       32.55    262.17 o   0.54227
   0  18   3       12.86      194.80    270.70 o   0.55694
 -18  19   3      422.12      289.92    281.98 o   0.57289
 -17  19   3     2324.66     2302.60    317.93 o   0.55949
 -16  19   3       72.67       28.74    253.10 o   0.54749
 -15  19   3     1179.02     1178.04    255.04 o   0.53699
 -14  19   3      997.49      802.96    251.00 o   0.52809
 -13  19   3      792.12      720.71    237.99 o   0.52085
 -12  19   3      173.49       36.86    268.86 o   0.51536
 -11  19   3      249.21      128.29    292.86 o   0.51167
 -10  19   3     1300.81     1380.84    245.54 o   0.50981
  -9  19   3     1180.09     1160.77    210.57 o   0.50981
  -8  19   3     9817.95     9891.59    249.11 o   0.51167
  -7  19   3      400.44      323.58    216.35 o   0.51536
  -6  19   3      270.67      371.92    200.73 o   0.52085
  -5  19   3      333.47      264.11    220.73 o   0.52809
  -4  19   3     1442.92     1545.81    238.93 o   0.53699
  -3  19   3     1178.58     1568.60    239.09 o   0.54749
  -2  19   3     1832.82     1508.51    272.70 o   0.55949
  -1  19   3     2327.34     2353.22    286.73 o   0.57289
   0  19   3     4734.55     4647.35    310.15 o   0.58761
 -19  20   3      301.48      204.34    325.28 o   0.60354
 -18  20   3      476.08      410.58    299.18 o   0.59002
 -17  20   3      115.34       42.22    371.93 o   0.57784
 -16  20   3      451.45      296.79    271.45 o   0.56707
 -15  20   3      475.83      211.80    255.64 o   0.55779
 -14  20   3     1796.76     1496.80    300.27 o   0.55008
 -13  20   3     1876.41     2017.71    301.84 o   0.54402
 -12  20   3     1941.84     1855.43    317.58 o   0.53964
 -11  20   3     1622.97     1587.74    289.97 o   0.53699
 -10  20   3     2619.77     2819.59    266.04 o   0.53611
  -9  20   3      415.06      277.71    255.79 o   0.53699
  -8  20   3      128.43       51.92    286.48 o   0.53964
  -7  20   3     2010.31     2057.68    253.54 o   0.54402
  -6  20   3     1233.16     1210.14    235.12 o   0.55008
  -5  20   3      286.24      393.55    246.02 o   0.55779
  -4  20   3     1055.04     1087.39    246.17 o   0.56707
  -3  20   3     1881.73     1716.86    280.21 o   0.57784
  -2  20   3      236.34      284.95    285.15 o   0.59002
  -1  20   3       73.93       82.60    320.64 o   0.60354
   0  20   3      543.94      428.46    309.78 o   0.61829
 -19  21   3     1747.36     1940.56    316.30 o   0.62059
 -18  21   3      439.21      154.51    337.50 o   0.60823
 -17  21   3     1214.33      924.81    389.76 o   0.59722
 -16  21   3      502.25      233.98    324.74 o   0.58761
 -15  21   3       83.94      143.00    347.61 o   0.57948
 -14  21   3      265.59      382.03    321.01 o   0.57289
 -13  21   3      246.63      255.08    321.51 o   0.56790
 -12  21   3      957.64      980.95    311.53 o   0.56455
 -11  21   3     1986.11     2007.39    332.33 o   0.56287
 -10  21   3       58.33      132.38    282.18 o   0.56287
  -9  21   3      697.67      456.64    272.54 o   0.56455
  -8  21   3     2887.25     2854.54    278.21 o   0.56790
  -7  21   3      603.47      641.36    262.08 o   0.57289
  -6  21   3     1714.09     1690.96    289.56 o   0.57948
  -5  21   3     3178.24     3419.97    276.56 o   0.58761
  -4  21   3     1493.39     1711.91    332.81 o   0.59722
  -3  21   3      101.62       96.19    376.56 o   0.60823
  -2  21   3      763.88      847.34    346.75 o   0.62059
 -17  22   3      246.33      134.76    398.09 o   0.61752
 -16  22   3       35.02      126.81    353.74 o   0.60901
 -15  22   3      990.85      761.28    348.83 o   0.60196
 -14  22   3      326.41       91.36    334.82 o   0.59642
 -13  22   3      950.48      736.05    335.34 o   0.59243
 -12  22   3      230.04      153.58    337.89 o   0.59002
 -11  22   3      199.58      144.01    395.48 o   0.58922
 -10  22   3      460.21      285.06    314.12 o   0.59002
  -9  22   3       76.67       43.90    289.91 o   0.59243
  -8  22   3      423.90      221.48    292.90 o   0.59642
  -7  22   3     1687.78     1743.12    304.30 o   0.60196
  -6  22   3       68.78       73.89    324.60 o   0.60901
  -5  22   3      487.41      335.50    313.13 o   0.61752
 -14  23   3      216.80      219.61    394.87 o   0.62059
 -13  23   3       32.17       77.78    350.70 o   0.61752
 -12  23   3       86.86      208.07    417.75 o   0.61598
 -11  23   3      356.41      387.18    356.35 o   0.61598
 -10  23   3      295.14      151.71    385.28 o   0.61752
  -9  23   3      597.47      492.28    293.67 o   0.62059
   0   3   4      366.64      514.37     45.95 o   0.11640
  -3   4   4     3121.80     2897.17    102.97 o   0.13169
  -2   4   4    13655.39    13346.37    130.53 o   0.12804
  -1   4   4    18600.09    20942.60    104.23 o   0.13169
   0   4   4    37745.38    35823.38    157.94 o   0.14209
  -4   5   4    23674.02    22928.13    160.05 o   0.15790
  -3   5   4    13883.78    13758.11     81.61 o   0.15177
  -2   5   4      928.09     1192.15     65.36 o   0.15177
  -1   5   4    33472.15    33411.64    120.54 o   0.15790
   0   5   4    64988.37    67483.89    175.77 o   0.16949
  -5   6   4       50.78      116.22     40.30 o   0.18552
  -4   6   4    22417.49    21725.50     97.62 o   0.17769
  -3   6   4    32470.44    32795.88    114.42 o   0.17500
  -2   6   4     3628.87     3513.52     92.11 o   0.17769
  -1   6   4    25704.01    25401.27    134.04 o   0.18552
   0   6   4    26046.36    26682.65    542.12 o   0.19790
  -6   7   4    23332.38    23867.58    117.44 o   0.21402
  -5   7   4    24188.90    23500.14    113.43 o   0.20496
  -4   7   4     2895.14     2845.48     57.97 o   0.20028
  -3   7   4    14136.71    13796.23    113.40 o   0.20028
  -2   7   4    27374.90    28156.19    150.38 o   0.20496
  -1   7   4     1480.58     1291.56     71.45 o   0.21402
   0   7   4    18726.62    17737.61    124.07 o   0.22693
  -7   8   4     4213.48     4394.73     64.34 o   0.24307
  -6   8   4    30365.52    31290.01    143.08 o   0.23311
  -5   8   4     7249.88     7154.12     77.00 o   0.22693
  -4   8   4    27183.11    26943.30    124.56 o   0.22483
  -3   8   4    24025.82    23862.01    247.97 o   0.22693
  -2   8   4    10025.62     9779.89    131.07 o   0.23311
  -1   8   4    14312.70    14403.04    123.30 o   0.24307
   0   8   4     8083.18     8618.94    113.55 o   0.25637
  -8   9   4     6612.59     5921.17     72.73 o   0.27251
  -7   9   4    32875.03    31908.88    157.91 o   0.26186
  -6   9   4      913.84      978.63     76.41 o   0.25451
  -5   9   4     3327.03     3011.09     78.07 o   0.25076
  -4   9   4     7161.44     6950.23     94.24 o   0.25076
  -3   9   4     7444.42     7792.90    133.51 o   0.25451
  -2   9   4     8031.19     7901.79    125.95 o   0.26186
  -1   9   4     1588.18     1329.83     95.90 o   0.27251
   0   9   4    23921.64    23785.49    160.52 o   0.28610
  -9  10   4     1793.58     1734.27    104.44 o   0.30222
  -8  10   4    30160.11    28350.87    147.69 o   0.29103
  -7  10   4     8675.32     8471.96    109.21 o   0.28276
  -6  10   4     7041.91     7276.84     97.41 o   0.27768
  -5  10   4     6657.12     6200.51     94.40 o   0.27597
  -4  10   4     1565.65     1581.70    113.76 o   0.27768
  -3  10   4    16304.37    17033.45    176.75 o   0.28276
  -2  10   4     8412.43     7643.60    115.62 o   0.29103
  -1  10   4     2650.35     2544.51    105.23 o   0.30222
   0  10   4    18226.94    18006.64    153.58 o   0.31603
 -10  11   4    11312.99    11328.44    143.05 o   0.33213
  -9  11   4      629.70      531.80    100.01 o   0.32050
  -8  11   4     3296.01     3383.79    103.33 o   0.31150
  -7  11   4     4917.47     4282.56     96.86 o   0.30535
  -6  11   4    14702.06    14592.33    123.36 o   0.30222
  -5  11   4     4537.64     4552.34     90.36 o   0.30222
  -4  11   4    14010.11    13465.34    163.64 o   0.30535
  -3  11   4     4568.53     4607.93    134.31 o   0.31150
  -2  11   4     2587.89     2678.48    107.18 o   0.32050
  -1  11   4     3924.83     3803.27    122.27 o   0.33213
   0  11   4     2183.50     1990.31    119.63 o   0.34612
 -11  12   4     7204.29     7190.41    142.40 o   0.36219
 -10  12   4     6336.09     6496.86    127.95 o   0.35021
  -9  12   4     6395.02     6748.11    147.63 o   0.34059
  -8  12   4     7485.47     7553.05    121.02 o   0.33356
  -7  12   4     9018.89     9221.98    115.70 o   0.32926
  -6  12   4     5812.12     5696.88    106.75 o   0.32782
  -5  12   4    10962.66    10980.37    132.76 o   0.32926
  -4  12   4     3621.42     3635.55    142.22 o   0.33356
  -3  12   4    26025.63    26526.95    198.03 o   0.34059
  -2  12   4       20.85       29.10    110.49 o   0.35021
  -1  12   4     1177.79     1122.54    120.78 o   0.36219
   0  12   4     5373.53     5194.99    102.70 o   0.37632
 -12  13   4    20190.06    20586.00    190.56 o   0.39236
 -11  13   4     1901.17     1819.81    145.79 o   0.38008
 -10  13   4     4377.15     4062.55    149.56 o   0.36996
  -9  13   4     1860.99     1997.42    136.62 o   0.36219
  -8  13   4     6575.65     6477.84    115.30 o   0.35691
  -7  13   4     6777.37     6694.73    113.99 o   0.35425
  -6  13   4     9982.46     9928.97    117.39 o   0.35425
  -5  13   4     1816.56     1648.09    129.63 o   0.35691
  -4  13   4    13223.55    12922.27    180.91 o   0.36219
  -3  13   4     3119.92     3204.47    151.68 o   0.36996
[truncated: 289,458 more chars]
